# Supplementary material for: Photoinduced Electron Transfer Across Phospholipid Bilayers in Anaerobic and Aerobic Atmospheres
Source: Angew Chem Int Ed Engl. 2025 Apr 26;64(22):e202423393. doi: 10.1002/anie.202423393 (PMC12105711; doi:10.1002/anie.202423393)
Supplement: Supplementary file 2 — Supporting‐Information [file ANIE-64-e202423393-s001.cif]

data_ns23032_0ma_a
_audit_creation_date              2024-08-02
_audit_creation_method
;
Olex2 1.2-beta
(compiled 2015.11.10 svn.r3248 for OlexSys, GUI svn.r5133)
;
_publ_contact_author_address      ?
_publ_contact_author_email        ?
_publ_contact_author_name         ''
_publ_contact_author_phone        ?
_publ_section_references
;
Dolomanov, O.V., Bourhis, L.J., Gildea, R.J, Howard, J.A.K. & Puschmann, H.
 (2009), J. Appl. Cryst. 42, 339-341.

Sheldrick, G.M. (2015). Acta Cryst. A71, 3-8.

Sheldrick, G.M. (2015). Acta Cryst. C71, 3-8.
;
_chemical_name_common             ?
_chemical_name_systematic         ?
_chemical_formula_moiety          '2(F6 P), C53.93 H52.14 N4 S, C2 H3 N'
_chemical_formula_sum             'C56 H55 F12 N5 P2 S'
_chemical_formula_weight          1120.05
_chemical_melting_point           ?
loop_
  _atom_type_symbol
  _atom_type_description
  _atom_type_scat_dispersion_real
  _atom_type_scat_dispersion_imag
  _atom_type_scat_source
 'C' 'C' 0.0033 0.0016 'International Tables Vol C Tables 4.2.6.8 and 6.1.1.4'
 'H' 'H' 0.0000 0.0000 'International Tables Vol C Tables 4.2.6.8 and 6.1.1.4'
 'F' 'F' 0.0171 0.0103 'International Tables Vol C Tables 4.2.6.8 and 6.1.1.4'
 'N' 'N' 0.0061 0.0033 'International Tables Vol C Tables 4.2.6.8 and 6.1.1.4'
 'P' 'P' 0.1023 0.0942 'International Tables Vol C Tables 4.2.6.8 and 6.1.1.4'
 'S' 'S' 0.1246 0.1234 'International Tables Vol C Tables 4.2.6.8 and 6.1.1.4'

_shelx_space_group_comment
;
The symmetry employed for this shelxl refinement is uniquely defined
by the following loop, which should always be used as a source of
symmetry information in preference to the above space-group names.
They are only intended as comments.
;
_space_group_crystal_system       'monoclinic'
_space_group_IT_number            15
_space_group_name_H-M_alt         'C 1 2/c 1'
_space_group_name_Hall            '-C 2yc'
loop_
  _space_group_symop_operation_xyz
 'x+, y+, z+'
 '-x+, y+, -z+1/2'
 'x+1/2, y+1/2, z+'
 '-x+1/2, y+1/2, -z+1/2'
 '-x+, -y+, -z+'
 'x+, -y+, z-1/2'
 '-x+1/2, -y+1/2, -z+'
 'x+1/2, -y+1/2, z-1/2'

_cell_length_a                    30.244(2)
_cell_length_b                    12.2752(7)
_cell_length_c                    31.717(2)
_cell_angle_alpha                 90
_cell_angle_beta                  116.043(4)
_cell_angle_gamma                 90
_cell_volume                      10579.5(12)
_cell_formula_units_Z             8
_cell_measurement_reflns_used     9579
_cell_measurement_temperature     150(2)
_cell_measurement_theta_max       27.549
_cell_measurement_theta_min       2.485
_shelx_estimated_absorpt_T_max    ?
_shelx_estimated_absorpt_T_min    ?
_exptl_absorpt_coefficient_mu     0.208
_exptl_absorpt_correction_T_max   0.7456
_exptl_absorpt_correction_T_min   0.6848
_exptl_absorpt_correction_type    multi-scan
_exptl_absorpt_process_details
;
SADABS-2016/2 (Bruker,2016/2) was used for absorption correction.
wR2(int) was 0.0918 before and 0.0607 after correction.
The Ratio of minimum to maximum transmission is 0.9185.
The \l/2 correction factor is Not present.
;
_exptl_absorpt_special_details    ?
_exptl_crystal_colour             'clear light yellow'
_exptl_crystal_colour_lustre      clear
_exptl_crystal_colour_modifier    light
_exptl_crystal_colour_primary     yellow
_exptl_crystal_density_diffrn     1.406
_exptl_crystal_density_meas       ?
_exptl_crystal_density_method     ?
_exptl_crystal_description        prism
_exptl_crystal_F_000              4640
_exptl_crystal_size_max           0.1
_exptl_crystal_size_mid           0.05
_exptl_crystal_size_min           0.03
_exptl_transmission_factor_max    ?
_exptl_transmission_factor_min    ?
_diffrn_reflns_av_R_equivalents   0.0915
_diffrn_reflns_av_unetI/netI      0.0410
_diffrn_reflns_Laue_measured_fraction_full 0.998
_diffrn_reflns_Laue_measured_fraction_max 0.993
_diffrn_reflns_limit_h_max        39
_diffrn_reflns_limit_h_min        -39
_diffrn_reflns_limit_k_max        15
_diffrn_reflns_limit_k_min        -15
_diffrn_reflns_limit_l_max        41
_diffrn_reflns_limit_l_min        -41
_diffrn_reflns_number             114723
_diffrn_reflns_point_group_measured_fraction_full 0.998
_diffrn_reflns_point_group_measured_fraction_max 0.993
_diffrn_reflns_theta_full         26.000
_diffrn_reflns_theta_max          27.613
_diffrn_reflns_theta_min          1.820
_diffrn_ambient_temperature       150.0
_diffrn_detector                  'Bruker APEX2 area detector'
_diffrn_detector_area_resol_mean  7.9
_diffrn_detector_type             'CCD area detector'
_diffrn_measured_fraction_theta_full 0.998
_diffrn_measured_fraction_theta_max 0.993
_diffrn_measurement_device        'three-circle diffractometer'
_diffrn_measurement_device_type   'Bruker SMART APEX2 area detector'
_diffrn_measurement_method        '\f and \w scans'
_diffrn_radiation_monochromator   'mirror optics'
_diffrn_radiation_probe           x-ray
_diffrn_radiation_type            MoK\a
_diffrn_radiation_wavelength      0.71073
_diffrn_source                    'microfocus sealed X-ray tube'
_diffrn_source_type               'Incoatec I\ms'
_diffrn_standards_number          0
_reflns_Friedel_coverage          0.000
_reflns_Friedel_fraction_full     .
_reflns_Friedel_fraction_max      .
_reflns_number_gt                 9140
_reflns_number_total              12200
_reflns_special_details
;
 Reflections were merged by SHELXL according to the crystal
 class for the calculation of statistics and refinement.
 
 _reflns_Friedel_fraction is defined as the number of unique
 Friedel pairs measured divided by the number that would be
 possible theoretically, ignoring centric projections and
 systematic absences.
;
_reflns_threshold_expression      'I > 2\s(I)'
_computing_cell_refinement        ?
_computing_data_collection        ?
_computing_data_reduction         ?
_computing_molecular_graphics     'Olex2 (Dolomanov et al., 2009)'
_computing_publication_material   'Olex2 (Dolomanov et al., 2009)'
_computing_structure_refinement   'ShelXL (Sheldrick, 2015)'
_computing_structure_solution     'ShelXT (Sheldrick, 2015)'
_refine_diff_density_max          0.384
_refine_diff_density_min          -0.629
_refine_diff_density_rms          0.066
_refine_ls_extinction_coef        .
_refine_ls_extinction_method      none
_refine_ls_goodness_of_fit_ref    1.086
_refine_ls_hydrogen_treatment     constr
_refine_ls_matrix_type            full
_refine_ls_number_parameters      726
_refine_ls_number_reflns          12200
_refine_ls_number_restraints      12
_refine_ls_R_factor_all           0.0959
_refine_ls_R_factor_gt            0.0715
_refine_ls_restrained_S_all       1.088
_refine_ls_shift/su_max           0.000
_refine_ls_shift/su_mean          0.000
_refine_ls_structure_factor_coef  Fsqd
_refine_ls_weighting_details
'w=1/[\s^2^(Fo^2^)+(0.0630P)^2^+32.8434P] where P=(Fo^2^+2Fc^2^)/3'
_refine_ls_weighting_scheme       calc
_refine_ls_wR_factor_gt           0.1661
_refine_ls_wR_factor_ref          0.1784
_refine_special_details           ?
_olex2_refinement_description
;
1. Fixed Uiso
 At 1.2 times of:
  All C(H) groups
 At 1.5 times of:
  All C(H,H,H) groups
2. Uiso/Uaniso restraints and constraints
Uanis(C2) \\sim Ueq, Uanis(C023) \\sim Ueq: with sigma of 0.01 and sigma for
terminal atoms of 0.02
3. Others
 Fixed Sof: C022(0.6) H02A(0.6) H02B(0.6) H02C(0.6) C023(0.6) H02D(0.6)
 H02E(0.6) H02F(0.6) C024(0.6) H02G(0.6) H02H(0.67) H02I(0.67) C3(0.33)
 H3A(0.4) H3B(0.4) H3C(0.4) C1(0.4) H1A(0.4) H1B(0.4) H1C(0.4) C2(0.4) H2A(0.4)
 H2B(0.4) H2C(0.4)
4.a Aromatic/amide H refined with riding coordinates:
 C00M(H00M), C00W(H00W), C00X(H00X), C011(H011), C012(H012), C014(H014),
 C016(H016), C017(H017), C01B(H01B), C01C(H01C), C01D(H01D), C01F(H01F),
 C01G(H01G), C01H(H01H), C01K(H01K), C01L(H01L), C01N(H01N), C01O(H01O),
 C01Q(H01Q), C01S(H01U), C01T(H01V), C01U(H01W)
4.b Idealised Me refined as rotating group:
 C01M(H01A,H01E,H01I), C01P(H01J,H01M,H01P), C01R(H01R,H01S,H01T), C01V(H01X,
 H01Y,H), C01W(H01Z,HA,HB), C01X(H01,HC,HD), C01Y(H0AA,HE,HF), C021(H02J,H02K,
 H02L), C022(H02A,H02B,H02C), C023(H02D,H02E,H02F), C024(H02G,H02H,H02I),
 C3(H3A,H3B,H3C), C1(H1A,H1B,H1C), C2(H2A,H2B,H2C)
;
_atom_sites_solution_hydrogens    geom
_atom_sites_solution_primary      ?
_atom_sites_solution_secondary    ?
loop_
  _atom_site_label
  _atom_site_type_symbol
  _atom_site_fract_x
  _atom_site_fract_y
  _atom_site_fract_z
  _atom_site_U_iso_or_equiv
  _atom_site_adp_type
  _atom_site_occupancy
  _atom_site_site_symmetry_order
  _atom_site_calc_flag
  _atom_site_refinement_flags_posn
  _atom_site_refinement_flags_adp
  _atom_site_refinement_flags_occupancy
  _atom_site_disorder_assembly
  _atom_site_disorder_group
 P001 P 0.11609(3) 1.54260(9) 0.77280(3) 0.0417(2) Uani 1 1 d . . . . .
 S1 S 0.21188(4) 0.46994(9) 0.41146(3) 0.0559(3) Uani 1 1 d . . . . .
 P002 P -0.17387(3) 1.09050(8) 0.71910(3) 0.0407(2) Uani 1 1 d . . . . .
 F004 F -0.11650(8) 1.1118(2) 0.73871(8) 0.0539(6) Uani 1 1 d . . . . .
 F005 F -0.17035(9) 0.99280(19) 0.68781(8) 0.0602(6) Uani 1 1 d . . . . .
 F006 F -0.18451(9) 1.1731(2) 0.67716(8) 0.0630(6) Uani 1 1 d . . . . .
 N007 N 0.72842(8) -0.24633(19) 0.66573(8) 0.0262(5) Uani 1 1 d . . . . .
 F008 F 0.10621(9) 1.6133(2) 0.72760(8) 0.0619(6) Uani 1 1 d . . . . .
 F009 F -0.16389(9) 1.0065(2) 0.76118(8) 0.0638(7) Uani 1 1 d . . . . .
 F00A F -0.17798(10) 1.1863(2) 0.75036(9) 0.0689(7) Uani 1 1 d . . . . .
 F00B F 0.14515(10) 1.6416(2) 0.80554(8) 0.0698(7) Uani 1 1 d . . . . .
 F00C F -0.23179(8) 1.0674(2) 0.69898(10) 0.0740(8) Uani 1 1 d . . . . .
 F00D F 0.16594(9) 1.5015(2) 0.77378(10) 0.0732(8) Uani 1 1 d . . . . .
 F00E F 0.08801(11) 1.4424(2) 0.74070(9) 0.0780(9) Uani 1 1 d . . . . .
 F00F F 0.12551(10) 1.4720(2) 0.81788(8) 0.0735(8) Uani 1 1 d . . . . .
 N00G N -0.04990(10) 1.2879(2) 0.64973(10) 0.0378(6) Uani 1 1 d . . . . .
 N00H N 0.20233(10) 0.5501(2) 0.44665(9) 0.0383(7) Uani 1 1 d . . . . .
 F00I F 0.06602(10) 1.5851(3) 0.77150(10) 0.0867(9) Uani 1 1 d . . . . .
 C00J C 0.17714(10) 0.7754(2) 0.57660(10) 0.0253(6) Uani 1 1 d . . . . .
 C00K C 0.15739(10) 0.8482(2) 0.53915(10) 0.0242(6) Uani 1 1 d . . . . .
 N0L N 0.25731(11) 0.3983(2) 0.44753(9) 0.0406(7) Uani 1 1 d . . . . .
 C00M C 0.38737(10) 0.3081(2) 0.57029(10) 0.0260(6) Uani 1 1 d . . . . .
 H00M H 0.3983 0.3662 0.5923 0.031 Uiso 1 1 calc R . . . .
 C00N C 0.24162(10) 0.5747(2) 0.53301(10) 0.0245(6) Uani 1 1 d . . . . .
 C00O C 0.21111(10) 0.6683(2) 0.53431(10) 0.0253(6) Uani 1 1 d . . . . .
 C00P C 0.67866(10) -0.1927(2) 0.64628(10) 0.0258(6) Uani 1 1 d . . . . .
 C00Q C 0.12818(10) 0.9299(2) 0.55002(10) 0.0260(6) Uani 1 1 d . . . . .
 C00R C 0.26721(10) 0.4350(2) 0.49080(10) 0.0286(6) Uani 1 1 d . . . . .
 C00S C 0.58653(11) -0.0933(2) 0.60690(11) 0.0278(6) Uani 1 1 d . . . . .
 C00T C 0.04141(11) 1.1105(2) 0.60141(11) 0.0278(6) Uani 1 1 d . . . . .
 C00U C 0.30490(10) 0.3942(2) 0.53382(10) 0.0265(6) Uani 1 1 d . . . . .
 C00V C 0.41937(10) 0.2257(2) 0.57210(10) 0.0256(6) Uani 1 1 d . . . . .
 C00W C 0.19215(10) 0.7439(2) 0.49756(10) 0.0271(6) Uani 1 1 d . . . . .
 H00W H 0.1978 0.7337 0.4706 0.033 Uiso 1 1 calc R . . . .
 C00X C 0.16522(10) 0.8337(2) 0.49978(10) 0.0271(6) Uani 1 1 d . . . . .
 H00X H 0.1524 0.8843 0.4746 0.033 Uiso 1 1 calc R . . . .
 C00Y C 0.13123(10) 0.9071(2) 0.59423(10) 0.0268(6) Uani 1 1 d . . . . .
 C00Z C 0.33849(10) 0.3046(2) 0.53543(10) 0.0254(6) Uani 1 1 d . . . . .
 C010 C 0.07304(10) 1.0502(2) 0.58448(10) 0.0271(6) Uani 1 1 d . . . . .
 C011 C 0.30861(11) 0.4443(2) 0.57364(10) 0.0289(6) Uani 1 1 d . . . . .
 H011 H 0.3326 0.4186 0.6031 0.035 Uiso 1 1 calc R . . . .
 C012 C 0.20358(10) 0.6860(2) 0.57436(10) 0.0267(6) Uani 1 1 d . . . . .
 H012 H 0.2167 0.6364 0.5999 0.032 Uiso 1 1 calc R . . . .
 C013 C 0.53796(11) -0.0378(2) 0.58669(11) 0.0285(6) Uani 1 1 d . . . . .
 C014 C 0.32325(10) 0.2169(2) 0.50411(11) 0.0291(6) Uani 1 1 d . . . . .
 H014 H 0.2900 0.2137 0.4809 0.035 Uiso 1 1 calc R . . . .
 C015 C 0.44633(10) 0.0685(2) 0.55006(11) 0.0282(6) Uani 1 1 d . . . . .
 C016 C 0.27820(11) 0.5336(2) 0.57324(10) 0.0285(6) Uani 1 1 d . . . . .
 H016 H 0.2836 0.5660 0.6023 0.034 Uiso 1 1 calc R . . . .
 C017 C 0.09871(11) 1.0148(2) 0.52311(10) 0.0291(6) Uani 1 1 d . . . . .
 H017 H 0.0977 1.0323 0.4935 0.035 Uiso 1 1 calc R . . . .
 C018 C 0.23584(10) 0.5238(2) 0.49022(10) 0.0278(6) Uani 1 1 d . . . . .
 C019 C 0.40384(10) 0.1398(2) 0.53986(10) 0.0275(6) Uani 1 1 d . . . . .
 C01A C 0.48653(10) 0.1096(2) 0.58954(11) 0.0272(6) Uani 1 1 d . . . . .
 C01B C 0.53150(11) 0.0577(2) 0.60778(11) 0.0289(6) Uani 1 1 d . . . . .
 H01B H 0.5582 0.0867 0.6347 0.035 Uiso 1 1 calc R . . . .
 C01C C 0.64811(11) -0.2057(2) 0.59909(11) 0.0301(6) Uani 1 1 d . . . . .
 H01C H 0.6584 -0.2489 0.5801 0.036 Uiso 1 1 calc R . . . .
 C01D C 0.35546(11) 0.1343(2) 0.50609(11) 0.0299(6) Uani 1 1 d . . . . .
 H01D H 0.3445 0.0751 0.4847 0.036 Uiso 1 1 calc R . . . .
 C01E C 0.47270(10) 0.2124(2) 0.60768(11) 0.0293(6) Uani 1 1 d . . . . .
 C01F C 0.10448(11) 0.9677(2) 0.61189(11) 0.0283(6) Uani 1 1 d . . . . .
 H01F H 0.1075 0.9533 0.6425 0.034 Uiso 1 1 calc R . . . .
 C01G C 0.07087(11) 1.0733(2) 0.54039(11) 0.0298(6) Uani 1 1 d . . . . .
 H01G H 0.0500 1.1300 0.5219 0.036 Uiso 1 1 calc R . . . .
 C01H C 0.60252(11) -0.1557(2) 0.57951(11) 0.0303(6) Uani 1 1 d . . . . .
 H01H H 0.5818 -0.1639 0.5469 0.036 Uiso 1 1 calc R . . . .
 C01I C -0.01850(11) 1.2240(3) 0.63258(11) 0.0328(7) Uani 1 1 d . . . . .
 C01J C 0.16491(11) 0.8099(2) 0.61655(10) 0.0288(6) Uani 1 1 d . . . . .
 C01K C 0.66391(11) -0.1326(3) 0.67430(11) 0.0316(6) Uani 1 1 d . . . . .
 H01K H 0.6848 -0.1249 0.7069 0.038 Uiso 1 1 calc R . . . .
 C01L C 0.61785(12) -0.0832(3) 0.65419(11) 0.0346(7) Uani 1 1 d . . . . .
 H01L H 0.6076 -0.0413 0.6735 0.041 Uiso 1 1 calc R . . . .
 C01M C 0.72181(12) -0.3683(2) 0.66138(12) 0.0366(7) Uani 1 1 d . . . . .
 H01A H 0.7033 -0.3880 0.6282 0.055 Uiso 1 1 calc GR . . . .
 H01E H 0.7037 -0.3925 0.6788 0.055 Uiso 1 1 calc GR . . . .
 H01I H 0.7541 -0.4037 0.6742 0.055 Uiso 1 1 calc GR . . . .
 C01N C -0.00660(11) 1.1382(3) 0.57077(11) 0.0334(7) Uani 1 1 d . . . . .
 H01N H -0.0192 1.1177 0.5387 0.040 Uiso 1 1 calc R . . . .
 C01O C 0.45205(11) -0.0260(3) 0.52856(11) 0.0333(7) Uani 1 1 d . . . . .
 H01O H 0.4251 -0.0552 0.5019 0.040 Uiso 1 1 calc R . . . .
 C01P C 0.75604(11) -0.2083(3) 0.63906(11) 0.0355(7) Uani 1 1 d . . . . .
 H01J H 0.7381 -0.2301 0.6061 0.053 Uiso 1 1 calc GR . . . .
 H01M H 0.7889 -0.2412 0.6526 0.053 Uiso 1 1 calc GR . . . .
 H01P H 0.7591 -0.1288 0.6411 0.053 Uiso 1 1 calc GR . . . .
 C01Q C 0.05870(12) 1.1408(3) 0.64808(11) 0.0371(7) Uani 1 1 d . . . . .
 H01Q H 0.0914 1.1227 0.6697 0.044 Uiso 1 1 calc R . . . .
 C01R C 0.75965(11) -0.2204(3) 0.71662(10) 0.0350(7) Uani 1 1 d . . . . .
 H01R H 0.7920 -0.2549 0.7270 0.053 Uiso 1 1 calc GR . . . .
 H01S H 0.7436 -0.2481 0.7354 0.053 Uiso 1 1 calc GR . . . .
 H01T H 0.7638 -0.1413 0.7206 0.053 Uiso 1 1 calc GR . . . .
 C01S C -0.03665(11) 1.1953(3) 0.58615(11) 0.0350(7) Uani 1 1 d . . . . .
 H01U H -0.0693 1.2142 0.5647 0.042 Uiso 1 1 calc R . . . .
 C01T C 0.49772(11) -0.0769(3) 0.54678(11) 0.0333(7) Uani 1 1 d . . . . .
 H01V H 0.5018 -0.1403 0.5317 0.040 Uiso 1 1 calc R . . . .
 C01U C 0.02889(12) 1.1973(3) 0.66371(11) 0.0380(7) Uani 1 1 d . . . . .
 H01W H 0.0412 1.2174 0.6958 0.046 Uiso 1 1 calc R . . . .
 C01V C 0.21175(12) 0.8455(3) 0.65962(11) 0.0391(8) Uani 1 1 d . . . . .
 H01X H 0.2296 0.8990 0.6500 0.059 Uiso 1 1 calc GR . . . .
 H01Y H 0.2328 0.7819 0.6733 0.059 Uiso 1 1 calc GR . . . .
 H H 0.2027 0.8782 0.6829 0.059 Uiso 1 1 calc GR . . . .
 C01W C 0.47584(13) 0.1928(3) 0.65678(11) 0.0418(8) Uani 1 1 d . . . . .
 H01Z H 0.4677 0.2602 0.6684 0.063 Uiso 1 1 calc GR . . . .
 HA H 0.5093 0.1700 0.6782 0.063 Uiso 1 1 calc GR . . . .
 HB H 0.4525 0.1356 0.6551 0.063 Uiso 1 1 calc GR . . . .
 C01X C 0.50412(12) 0.3096(3) 0.60824(15) 0.0456(9) Uani 1 1 d . . . . .
 H01 H 0.5020 0.3204 0.5768 0.068 Uiso 1 1 calc GR . . . .
 HC H 0.5384 0.2961 0.6306 0.068 Uiso 1 1 calc GR . . . .
 HD H 0.4922 0.3750 0.6177 0.068 Uiso 1 1 calc GR . . . .
 C01Y C 0.13884(14) 0.7189(3) 0.62952(14) 0.0456(9) Uani 1 1 d . . . . .
 H0AA H 0.1088 0.6982 0.6018 0.068 Uiso 1 1 calc GR . . . .
 HE H 0.1302 0.7444 0.6542 0.068 Uiso 1 1 calc GR . . . .
 HF H 0.1607 0.6557 0.6409 0.068 Uiso 1 1 calc GR . . . .
 N01Z N -0.0598(2) 0.9693(4) 0.6790(2) 0.112(2) Uani 1 1 d . . . . .
 C020 C -0.0642(2) 0.9261(4) 0.7094(2) 0.0805(16) Uani 1 1 d . . . . .
 C021 C -0.0680(2) 0.8708(4) 0.7471(2) 0.0824(16) Uani 1 1 d . . . . .
 H02J H -0.0558 0.7962 0.7491 0.124 Uiso 1 1 calc GR . . . .
 H02K H -0.1025 0.8691 0.7416 0.124 Uiso 1 1 calc GR . . . .
 H02L H -0.0483 0.9091 0.7766 0.124 Uiso 1 1 calc GR . . . .
 C022 C -0.0206(2) 1.3898(5) 0.6757(3) 0.0491(16) Uani 0.6 1 d . . P A 1
 H02A H -0.0165 1.4385 0.6532 0.074 Uiso 0.6 1 calc GR . P A 1
 H02B H 0.0118 1.3677 0.6998 0.074 Uiso 0.6 1 calc GR . P A 1
 H02C H -0.0386 1.4280 0.6905 0.074 Uiso 0.6 1 calc GR . P A 1
 C023 C -0.0957(3) 1.3310(10) 0.6114(2) 0.080(3) Uani 0.6 1 d . U P A 1
 H02D H -0.0875 1.3736 0.5897 0.119 Uiso 0.6 1 calc GR . P A 1
 H02E H -0.1126 1.3777 0.6247 0.119 Uiso 0.6 1 calc GR . P A 1
 H02F H -0.1172 1.2702 0.5945 0.119 Uiso 0.6 1 calc GR . P A 1
 C024 C -0.0610(3) 1.2241(6) 0.6826(3) 0.0579(19) Uani 0.6 1 d . . P A 1
 H02G H -0.0792 1.2692 0.6951 0.087 Uiso 0.6 1 calc GR . P A 1
 H02H H -0.0302 1.1992 0.7084 0.087 Uiso 0.67 1 calc GR . P A 1
 H02I H -0.0810 1.1608 0.6664 0.087 Uiso 0.67 1 calc GR . P A 1
 C3 C -0.0314(5) 1.2912(16) 0.7014(4) 0.076(6) Uani 0.33 1 d . . P A 2
 H3A H -0.0571 1.3197 0.7092 0.114 Uiso 0.4 1 calc GR . P A 2
 H3B H -0.0024 1.3387 0.7150 0.114 Uiso 0.4 1 calc GR . P A 2
 H3C H -0.0223 1.2175 0.7142 0.114 Uiso 0.4 1 calc GR . P A 2
 C1 C -0.1010(3) 1.2252(10) 0.6324(4) 0.056(3) Uani 0.4 1 d . . P A 2
 H1A H -0.1176 1.2244 0.5980 0.084 Uiso 0.4 1 calc GR . P A 2
 H1B H -0.1219 1.2625 0.6444 0.084 Uiso 0.4 1 calc GR . P A 2
 H1C H -0.0951 1.1503 0.6442 0.084 Uiso 0.4 1 calc GR . P A 2
 C2 C -0.0623(7) 1.3924(10) 0.6271(6) 0.084(4) Uani 0.4 1 d . U P A 2
 H2A H -0.0819 1.3822 0.5932 0.126 Uiso 0.4 1 calc GR . P A 2
 H2B H -0.0321 1.4321 0.6328 0.126 Uiso 0.4 1 calc GR . P A 2
 H2C H -0.0814 1.4341 0.6397 0.126 Uiso 0.4 1 calc GR . P A 2

loop_
  _atom_site_aniso_label
  _atom_site_aniso_U_11
  _atom_site_aniso_U_22
  _atom_site_aniso_U_33
  _atom_site_aniso_U_23
  _atom_site_aniso_U_13
  _atom_site_aniso_U_12
 P001 0.0327(4) 0.0605(6) 0.0330(4) -0.0055(4) 0.0154(4) -0.0152(4)
 S1 0.0576(6) 0.0682(7) 0.0261(4) -0.0077(4) 0.0039(4) 0.0388(5)
 P002 0.0353(5) 0.0444(5) 0.0382(5) -0.0061(4) 0.0124(4) -0.0018(4)
 F004 0.0388(11) 0.0675(15) 0.0513(13) -0.0089(11) 0.0161(10) -0.0090(10)
 F005 0.0618(15) 0.0544(14) 0.0487(13) -0.0123(11) 0.0100(11) 0.0059(11)
 F006 0.0710(16) 0.0546(14) 0.0520(13) 0.0056(11) 0.0166(12) 0.0045(12)
 N007 0.0219(11) 0.0254(12) 0.0305(12) -0.0012(10) 0.0109(10) 0.0038(9)
 F008 0.0651(15) 0.0785(17) 0.0424(12) 0.0098(12) 0.0239(11) 0.0041(13)
 F009 0.0633(15) 0.0713(16) 0.0503(13) 0.0108(12) 0.0190(12) -0.0077(13)
 F00A 0.0750(17) 0.0697(17) 0.0735(16) -0.0223(13) 0.0432(14) 0.0028(13)
 F00B 0.0826(18) 0.0672(16) 0.0481(13) -0.0111(12) 0.0182(13) -0.0322(14)
 F00C 0.0362(12) 0.0749(17) 0.096(2) 0.0020(15) 0.0157(13) -0.0058(12)
 F00D 0.0487(14) 0.0817(18) 0.099(2) 0.0212(16) 0.0415(14) 0.0086(13)
 F00E 0.090(2) 0.092(2) 0.0579(15) -0.0294(14) 0.0374(14) -0.0480(17)
 F00F 0.0778(17) 0.095(2) 0.0422(12) 0.0032(13) 0.0211(12) -0.0444(15)
 N00G 0.0352(14) 0.0439(16) 0.0371(14) 0.0006(12) 0.0186(12) 0.0146(12)
 N00H 0.0344(14) 0.0448(16) 0.0285(13) -0.0046(12) 0.0071(11) 0.0178(12)
 F00I 0.0524(15) 0.142(3) 0.0801(19) -0.0131(19) 0.0418(15) 0.0014(17)
 C00J 0.0236(13) 0.0256(14) 0.0290(14) 0.0007(11) 0.0137(12) 0.0031(11)
 C00K 0.0191(12) 0.0244(13) 0.0307(14) -0.0010(11) 0.0122(11) 0.0022(10)
 N0L 0.0416(16) 0.0460(16) 0.0290(13) -0.0031(12) 0.0106(12) 0.0208(13)
 C00M 0.0242(13) 0.0261(14) 0.0280(14) 0.0008(11) 0.0116(11) 0.0065(11)
 C00N 0.0199(13) 0.0271(14) 0.0300(14) -0.0006(11) 0.0140(11) 0.0039(11)
 C00O 0.0203(13) 0.0277(14) 0.0284(14) -0.0018(11) 0.0112(11) 0.0035(11)
 C00P 0.0239(13) 0.0240(13) 0.0310(14) 0.0013(11) 0.0134(12) 0.0067(11)
 C00Q 0.0256(14) 0.0231(13) 0.0313(14) -0.0003(11) 0.0144(12) 0.0024(11)
 C00R 0.0254(14) 0.0327(15) 0.0277(14) -0.0025(12) 0.0116(12) 0.0080(12)
 C00S 0.0288(14) 0.0237(14) 0.0357(16) 0.0042(12) 0.0185(13) 0.0081(11)
 C00T 0.0278(14) 0.0229(14) 0.0358(16) 0.0001(12) 0.0168(12) 0.0062(11)
 C00U 0.0204(13) 0.0303(15) 0.0297(14) 0.0006(12) 0.0121(11) 0.0064(11)
 C00V 0.0224(13) 0.0273(14) 0.0290(14) 0.0027(11) 0.0128(11) 0.0048(11)
 C00W 0.0242(13) 0.0327(15) 0.0272(14) -0.0016(12) 0.0139(12) 0.0056(11)
 C00X 0.0246(14) 0.0283(14) 0.0297(14) 0.0052(12) 0.0132(12) 0.0079(11)
 C00Y 0.0226(13) 0.0260(14) 0.0333(15) 0.0002(12) 0.0137(12) 0.0053(11)
 C00Z 0.0232(13) 0.0278(14) 0.0286(14) 0.0019(11) 0.0145(11) 0.0057(11)
 C010 0.0232(13) 0.0244(14) 0.0343(15) -0.0018(12) 0.0133(12) 0.0044(11)
 C011 0.0257(14) 0.0332(15) 0.0271(14) 0.0038(12) 0.0110(12) 0.0099(12)
 C012 0.0251(14) 0.0273(14) 0.0302(14) 0.0032(12) 0.0145(12) 0.0063(11)
 C013 0.0275(14) 0.0270(14) 0.0356(15) 0.0034(12) 0.0182(13) 0.0081(12)
 C014 0.0190(13) 0.0342(16) 0.0339(15) -0.0010(13) 0.0116(12) 0.0040(11)
 C015 0.0251(14) 0.0242(14) 0.0379(16) 0.0019(12) 0.0162(12) 0.0041(11)
 C016 0.0286(14) 0.0337(16) 0.0265(14) -0.0011(12) 0.0149(12) 0.0081(12)
 C017 0.0317(15) 0.0267(14) 0.0305(15) 0.0016(12) 0.0151(12) 0.0064(12)
 C018 0.0207(13) 0.0322(15) 0.0281(14) 0.0003(12) 0.0086(11) 0.0081(11)
 C019 0.0264(14) 0.0252(14) 0.0350(15) 0.0012(12) 0.0173(12) 0.0047(11)
 C01A 0.0252(14) 0.0235(14) 0.0363(16) 0.0031(12) 0.0166(12) 0.0068(11)
 C01B 0.0252(14) 0.0284(15) 0.0330(15) 0.0026(12) 0.0127(12) 0.0065(11)
 C01C 0.0263(14) 0.0325(15) 0.0321(15) -0.0060(12) 0.0133(12) 0.0074(12)
 C01D 0.0282(15) 0.0265(14) 0.0354(16) -0.0050(12) 0.0144(13) 0.0032(12)
 C01E 0.0236(14) 0.0261(14) 0.0356(16) -0.0018(12) 0.0105(12) 0.0077(11)
 C01F 0.0296(14) 0.0275(14) 0.0327(15) 0.0001(12) 0.0182(12) 0.0047(12)
 C01G 0.0283(14) 0.0263(14) 0.0334(15) 0.0022(12) 0.0122(12) 0.0087(12)
 C01H 0.0257(14) 0.0316(15) 0.0330(15) -0.0023(12) 0.0125(12) 0.0076(12)
 C01I 0.0296(15) 0.0351(16) 0.0378(16) 0.0003(13) 0.0185(13) 0.0097(13)
 C01J 0.0330(15) 0.0282(15) 0.0326(15) 0.0051(12) 0.0213(13) 0.0110(12)
 C01K 0.0340(16) 0.0330(16) 0.0282(15) -0.0002(12) 0.0141(13) 0.0099(13)
 C01L 0.0429(18) 0.0319(16) 0.0355(16) 0.0009(13) 0.0233(14) 0.0140(14)
 C01M 0.0324(16) 0.0233(14) 0.052(2) 0.0004(14) 0.0161(15) 0.0068(12)
 C01N 0.0281(15) 0.0358(16) 0.0329(16) -0.0061(13) 0.0104(13) 0.0063(13)
 C01O 0.0269(15) 0.0325(16) 0.0386(17) -0.0057(13) 0.0125(13) 0.0042(12)
 C01P 0.0281(15) 0.0446(18) 0.0385(17) -0.0014(14) 0.0189(14) 0.0027(13)
 C01Q 0.0280(15) 0.0460(19) 0.0346(16) -0.0012(14) 0.0113(13) 0.0140(14)
 C01R 0.0274(15) 0.0437(18) 0.0285(15) -0.0007(13) 0.0072(12) 0.0079(13)
 C01S 0.0236(14) 0.0434(18) 0.0352(16) -0.0021(14) 0.0105(13) 0.0093(13)
 C01T 0.0326(16) 0.0276(15) 0.0426(17) -0.0055(13) 0.0192(14) 0.0061(12)
 C01U 0.0358(17) 0.0461(19) 0.0319(16) -0.0028(14) 0.0146(14) 0.0132(15)
 C01V 0.0430(18) 0.0416(18) 0.0298(16) 0.0014(14) 0.0134(14) 0.0211(15)
 C01W 0.0431(19) 0.0414(19) 0.0338(17) -0.0011(14) 0.0102(15) 0.0230(15)
 C01X 0.0251(16) 0.0309(17) 0.074(3) -0.0075(17) 0.0155(16) 0.0045(13)
 C01Y 0.059(2) 0.0341(17) 0.068(2) 0.0152(17) 0.051(2) 0.0173(16)
 N01Z 0.157(6) 0.084(4) 0.130(5) 0.024(3) 0.094(5) 0.055(4)
 C020 0.085(4) 0.061(3) 0.106(4) 0.020(3) 0.052(3) 0.035(3)
 C021 0.067(3) 0.068(3) 0.102(4) 0.033(3) 0.027(3) 0.016(3)
 C022 0.047(3) 0.032(3) 0.091(5) -0.012(3) 0.051(4) -0.003(3)
 C023 0.056(4) 0.132(8) 0.039(4) -0.007(4) 0.010(3) 0.066(5)
 C024 0.074(5) 0.046(4) 0.083(5) 0.008(4) 0.061(5) 0.012(4)
 C3 0.036(6) 0.142(15) 0.038(6) -0.042(8) 0.005(5) 0.035(8)
 C1 0.036(5) 0.084(8) 0.058(6) -0.015(6) 0.030(5) 0.006(5)
 C2 0.117(11) 0.048(6) 0.133(11) 0.021(7) 0.097(10) 0.038(7)

_geom_special_details
;
 All esds (except the esd in the dihedral angle between two l.s. planes)
 are estimated using the full covariance matrix.  The cell esds are taken
 into account individually in the estimation of esds in distances, angles
 and torsion angles; correlations between esds in cell parameters are only
 used when they are defined by crystal symmetry.  An approximate (isotropic)
 treatment of cell esds is used for estimating esds involving l.s. planes.
;
loop_
  _geom_bond_atom_site_label_1
  _geom_bond_atom_site_label_2
  _geom_bond_distance
  _geom_bond_site_symmetry_2
  _geom_bond_publ_flag
 P001 F008 1.588(2) . ?
 P001 F00B 1.589(3) . ?
 P001 F00D 1.577(3) . ?
 P001 F00E 1.585(3) . ?
 P001 F00F 1.587(3) . ?
 P001 F00I 1.585(3) . ?
 C022a H02A 0.9800 . ?
 C022a H02B 0.9800 . ?
 C022a H02C 0.9800 . ?
 C023a H02D 0.9800 . ?
 C023a H02E 0.9800 . ?
 C023a H02F 0.9800 . ?
 C024a H02G 0.9800 . ?
 C024a H02H 0.9800 . ?
 C024a H02I 0.9800 . ?
 C3b H3A 0.9800 . ?
 C3b H3B 0.9800 . ?
 C3b H3C 0.9800 . ?
 C1b H1A 0.9800 . ?
 C1b H1B 0.9800 . ?
 C1b H1C 0.9800 . ?
 C2b H2A 0.9800 . ?
 C2b H2B 0.9800 . ?
 C2b H2C 0.9800 . ?
 S1 N00H 1.606(3) . ?
 S1 N0L 1.609(3) . ?
 P002 F004 1.587(2) . ?
 P002 F005 1.590(2) . ?
 P002 F006 1.589(3) . ?
 P002 F009 1.607(3) . ?
 P002 F00A 1.578(2) . ?
 P002 F00C 1.604(2) . ?
 N007 C00P 1.505(3) . ?
 N007 C01M 1.509(4) . ?
 N007 C01P 1.500(4) . ?
 N007 C01R 1.503(4) . ?
 N00G C01I 1.506(4) . ?
 N00G C022 1.545(7) . ?
 N00G C023 1.482(7) . ?
 N00G C024 1.456(7) . ?
 N00G C3 1.482(12) . ?
 N00G C1 1.593(11) . ?
 N00G C2 1.438(12) . ?
 N00H C018 1.346(4) . ?
 C00J C00K 1.394(4) . ?
 C00J C012 1.378(4) . ?
 C00J C01J 1.527(4) . ?
 C00K C00Q 1.475(4) . ?
 C00K C00X 1.381(4) . ?
 N0L C00R 1.348(4) . ?
 C00M H00M 0.9500 . ?
 C00M C00V 1.383(4) . ?
 C00M C00Z 1.405(4) . ?
 C00N C00O 1.486(4) . ?
 C00N C016 1.366(4) . ?
 C00N C018 1.433(4) . ?
 C00O C00W 1.401(4) . ?
 C00O C012 1.402(4) . ?
 C00P C01C 1.380(4) . ?
 C00P C01K 1.371(4) . ?
 C00Q C00Y 1.393(4) . ?
 C00Q C017 1.393(4) . ?
 C00R C00U 1.430(4) . ?
 C00R C018 1.440(4) . ?
 C00S C013 1.485(4) . ?
 C00S C01H 1.394(4) . ?
 C00S C01L 1.384(4) . ?
 C00T C010 1.484(4) . ?
 C00T C01N 1.389(4) . ?
 C00T C01Q 1.387(4) . ?
 C00U C00Z 1.483(4) . ?
 C00U C011 1.365(4) . ?
 C00V C019 1.399(4) . ?
 C00V C01E 1.518(4) . ?
 C00W H00W 0.9500 . ?
 C00W C00X 1.390(4) . ?
 C00X H00X 0.9500 . ?
 C00Y C01F 1.385(4) . ?
 C00Y C01J 1.526(4) . ?
 C00Z C014 1.399(4) . ?
 C010 C01F 1.400(4) . ?
 C010 C01G 1.400(4) . ?
 C011 H011 0.9500 . ?
 C011 C016 1.427(4) . ?
 C012 H012 0.9500 . ?
 C013 C01B 1.406(4) . ?
 C013 C01T 1.400(4) . ?
 C014 H014 0.9500 . ?
 C014 C01D 1.388(4) . ?
 C015 C019 1.469(4) . ?
 C015 C01A 1.401(4) . ?
 C015 C01O 1.395(4) . ?
 C016 H016 0.9500 . ?
 C017 H017 0.9500 . ?
 C017 C01G 1.389(4) . ?
 C019 C01D 1.384(4) . ?
 C01A C01B 1.378(4) . ?
 C01A C01E 1.520(4) . ?
 C01B H01B 0.9500 . ?
 C01C H01C 0.9500 . ?
 C01C C01H 1.383(4) . ?
 C01D H01D 0.9500 . ?
 C01E C01W 1.537(4) . ?
 C01E C01X 1.520(5) . ?
 C01F H01F 0.9500 . ?
 C01G H01G 0.9500 . ?
 C01H H01H 0.9500 . ?
 C01I C01S 1.372(4) . ?
 C01I C01U 1.376(4) . ?
 C01J C01V 1.538(5) . ?
 C01J C01Y 1.524(4) . ?
 C01K H01K 0.9500 . ?
 C01K C01L 1.391(4) . ?
 C01L H01L 0.9500 . ?
 C01M H01A 0.9800 . ?
 C01M H01E 0.9800 . ?
 C01M H01I 0.9800 . ?
 C01N H01N 0.9500 . ?
 C01N C01S 1.395(4) . ?
 C01O H01O 0.9500 . ?
 C01O C01T 1.390(4) . ?
 C01P H01J 0.9800 . ?
 C01P H01M 0.9800 . ?
 C01P H01P 0.9800 . ?
 C01Q H01Q 0.9500 . ?
 C01Q C01U 1.390(4) . ?
 C01R H01R 0.9800 . ?
 C01R H01S 0.9800 . ?
 C01R H01T 0.9800 . ?
 C01S H01U 0.9500 . ?
 C01T H01V 0.9500 . ?
 C01U H01W 0.9500 . ?
 C01V H01X 0.9800 . ?
 C01V H01Y 0.9800 . ?
 C01V H 0.9800 . ?
 C01W H01Z 0.9800 . ?
 C01W HA 0.9800 . ?
 C01W HB 0.9800 . ?
 C01X H01 0.9800 . ?
 C01X HC 0.9800 . ?
 C01X HD 0.9800 . ?
 C01Y H0AA 0.9800 . ?
 C01Y HE 0.9800 . ?
 C01Y HF 0.9800 . ?
 N01Z C020 1.159(7) . ?
 C020 C021 1.421(8) . ?
 C021 H02J 0.9800 . ?
 C021 H02K 0.9800 . ?
 C021 H02L 0.9800 . ?

loop_
  _geom_angle_atom_site_label_1
  _geom_angle_atom_site_label_2
  _geom_angle_atom_site_label_3
  _geom_angle
  _geom_angle_site_symmetry_1
  _geom_angle_site_symmetry_3
  _geom_angle_publ_flag
 H02Aa C022a H02B 109.5 . . ?
 F008 P001 F00B 90.16(14) . . ?
 H02Aa C022a H02C 109.5 . . ?
 H02Ba C022a H02C 109.5 . . ?
 H02Da C023a H02E 109.5 . . ?
 H02Da C023a H02F 109.5 . . ?
 H02Ea C023a H02F 109.5 . . ?
 H02Ga C024a H02H 109.5 . . ?
 H02Ha C024a H02I 109.5 . . ?
 H02Ga C024a H02I 109.5 . . ?
 H3Ab C3b H3B 109.5 . . ?
 H3Ab C3b H3C 109.5 . . ?
 H3Bb C3b H3C 109.5 . . ?
 H1Ab C1b H1B 109.5 . . ?
 H1Ab C1b H1C 109.5 . . ?
 H1Bb C1b H1C 109.5 . . ?
 H2Ab C2b H2B 109.5 . . ?
 H2Ab C2b H2C 109.5 . . ?
 F00D P001 F008 89.53(14) . . ?
 F00D P001 F00B 88.96(16) . . ?
 F00D P001 F00E 90.15(17) . . ?
 F00D P001 F00F 90.91(16) . . ?
 F00D P001 F00I 179.33(19) . . ?
 F00E P001 F008 90.51(15) . . ?
 F00E P001 F00B 178.9(2) . . ?
 F00E P001 F00F 89.37(15) . . ?
 F00E P001 F00I 90.13(17) . . ?
 F00F P001 F008 179.55(15) . . ?
 F00F P001 F00B 89.98(14) . . ?
 F00I P001 F008 89.86(16) . . ?
 F00I P001 F00B 90.76(17) . . ?
 F00I P001 F00F 89.70(17) . . ?
 N00H S1 N0L 101.46(14) . . ?
 F004 P002 F005 90.44(13) . . ?
 F004 P002 F006 90.43(14) . . ?
 F004 P002 F009 90.35(13) . . ?
 F004 P002 F00C 179.23(16) . . ?
 F005 P002 F009 89.69(14) . . ?
 F005 P002 F00C 88.81(15) . . ?
 F006 P002 F005 90.16(13) . . ?
 F006 P002 F009 179.20(15) . . ?
 F006 P002 F00C 89.72(15) . . ?
 F00A P002 F004 90.29(14) . . ?
 F00A P002 F005 179.04(16) . . ?
 F00A P002 F006 90.45(15) . . ?
 F00A P002 F009 89.69(15) . . ?
 F00A P002 F00C 90.46(15) . . ?
 F00C P002 F009 89.50(15) . . ?
 C00P N007 C01M 109.2(2) . . ?
 C01P N007 C00P 109.7(2) . . ?
 C01P N007 C01M 109.9(2) . . ?
 H2Bb C2b H2C 109.5 . . ?
 C023a N00G C01I 113.6(3) . . ?
 C3b N00G C01I 114.9(5) . . ?
 C2b N00G C01I 110.6(5) . . ?
 C024a N00G C01I 111.0(3) . . ?
 C024a N00G C022 108.2(5) . . ?
 C023a N00G C022 104.9(6) . . ?
 C024a N00G C023 110.7(6) . . ?
 C2b N00G C3 114.7(10) . . ?
 C2b N00G C1 104.9(9) . . ?
 C3b N00G C1 103.5(8) . . ?
 N00G C022a H02A 109.5 . . ?
 N00G C022a H02B 109.5 . . ?
 N00G C022a H02C 109.5 . . ?
 N00G C023a H02D 109.5 . . ?
 N00G C023a H02E 109.5 . . ?
 N00G C023a H02F 109.5 . . ?
 N00G C024a H02G 109.5 . . ?
 N00G C024a H02H 109.5 . . ?
 N00G C024a H02I 109.5 . . ?
 N00G C3b H3A 109.5 . . ?
 N00G C3b H3B 109.5 . . ?
 N00G C3b H3C 109.5 . . ?
 N00G C1b H1A 109.5 . . ?
 N00G C1b H1B 109.5 . . ?
 N00G C1b H1C 109.5 . . ?
 N00G C2b H2A 109.5 . . ?
 N00G C2b H2B 109.5 . . ?
 N00G C2b H2C 109.5 . . ?
 C01P N007 C01R 107.3(2) . . ?
 C01R N007 C00P 113.0(2) . . ?
 C01R N007 C01M 107.7(2) . . ?
 C01I N00G C022 108.0(3) . . ?
 C01I N00G C1 107.2(4) . . ?
 C018 N00H S1 106.4(2) . . ?
 C00K C00J C01J 111.1(2) . . ?
 C012 C00J C00K 120.5(3) . . ?
 C012 C00J C01J 128.4(3) . . ?
 C00J C00K C00Q 108.3(2) . . ?
 C00X C00K C00J 120.6(3) . . ?
 C00X C00K C00Q 131.1(3) . . ?
 C00R N0L S1 106.2(2) . . ?
 C00V C00M H00M 120.5 . . ?
 C00V C00M C00Z 119.0(3) . . ?
 C00Z C00M H00M 120.5 . . ?
 C016 C00N C00O 121.2(3) . . ?
 C016 C00N C018 115.8(2) . . ?
 C018 C00N C00O 123.0(2) . . ?
 C00W C00O C00N 121.4(2) . . ?
 C00W C00O C012 118.8(2) . . ?
 C012 C00O C00N 119.6(3) . . ?
 C01C C00P N007 117.8(2) . . ?
 C01K C00P N007 121.4(3) . . ?
 C01K C00P C01C 120.8(3) . . ?
 C00Y C00Q C00K 108.5(2) . . ?
 C017 C00Q C00K 130.8(3) . . ?
 C017 C00Q C00Y 120.6(3) . . ?
 N0L C00R C00U 125.6(3) . . ?
 N0L C00R C018 112.9(3) . . ?
 C00U C00R C018 121.5(3) . . ?
 C01H C00S C013 122.1(3) . . ?
 C01L C00S C013 120.2(3) . . ?
 C01L C00S C01H 117.7(3) . . ?
 C01N C00T C010 120.7(3) . . ?
 C01Q C00T C010 121.3(3) . . ?
 C01Q C00T C01N 118.0(3) . . ?
 C00R C00U C00Z 122.7(3) . . ?
 C011 C00U C00R 115.6(2) . . ?
 C011 C00U C00Z 121.7(3) . . ?
 C00M C00V C019 121.1(3) . . ?
 C00M C00V C01E 127.2(3) . . ?
 C019 C00V C01E 111.6(2) . . ?
 C00O C00W H00W 119.4 . . ?
 C00X C00W C00O 121.2(3) . . ?
 C00X C00W H00W 119.4 . . ?
 C00K C00X C00W 119.0(3) . . ?
 C00K C00X H00X 120.5 . . ?
 C00W C00X H00X 120.5 . . ?
 C00Q C00Y C01J 111.1(2) . . ?
 C01F C00Y C00Q 120.4(3) . . ?
 C01F C00Y C01J 128.4(3) . . ?
 C00M C00Z C00U 118.2(3) . . ?
 C014 C00Z C00M 119.1(2) . . ?
 C014 C00Z C00U 122.6(3) . . ?
 C01F C010 C00T 120.4(3) . . ?
 C01G C010 C00T 120.4(3) . . ?
 C01G C010 C01F 119.2(3) . . ?
 C00U C011 H011 118.4 . . ?
 C00U C011 C016 123.2(3) . . ?
 C016 C011 H011 118.4 . . ?
 C00J C012 C00O 119.9(3) . . ?
 C00J C012 H012 120.0 . . ?
 C00O C012 H012 120.0 . . ?
 C01B C013 C00S 119.7(3) . . ?
 C01T C013 C00S 122.4(3) . . ?
 C01T C013 C01B 118.0(3) . . ?
 C00Z C014 H014 119.2 . . ?
 C01D C014 C00Z 121.6(3) . . ?
 C01D C014 H014 119.2 . . ?
 C01A C015 C019 108.3(2) . . ?
 C01O C015 C019 132.2(3) . . ?
 C01O C015 C01A 119.4(3) . . ?
 C00N C016 C011 123.1(3) . . ?
 C00N C016 H016 118.4 . . ?
 C011 C016 H016 118.4 . . ?
 C00Q C017 H017 120.6 . . ?
 C01G C017 C00Q 118.7(3) . . ?
 C01G C017 H017 120.6 . . ?
 N00H C018 C00N 126.3(3) . . ?
 N00H C018 C00R 112.9(3) . . ?
 C00N C018 C00R 120.8(2) . . ?
 C00V C019 C015 107.9(3) . . ?
 C01D C019 C00V 120.3(3) . . ?
 C01D C019 C015 131.8(3) . . ?
 C015 C01A C01E 111.2(2) . . ?
 C01B C01A C015 121.2(3) . . ?
 C01B C01A C01E 127.5(3) . . ?
 C013 C01B H01B 119.9 . . ?
 C01A C01B C013 120.2(3) . . ?
 C01A C01B H01B 119.9 . . ?
 C00P C01C H01C 120.1 . . ?
 C00P C01C C01H 119.7(3) . . ?
 C01H C01C H01C 120.1 . . ?
 C014 C01D H01D 120.6 . . ?
 C019 C01D C014 118.8(3) . . ?
 C019 C01D H01D 120.6 . . ?
 C00V C01E C01A 100.8(2) . . ?
 C00V C01E C01W 110.0(2) . . ?
 C00V C01E C01X 112.3(3) . . ?
 C01A C01E C01W 110.4(2) . . ?
 C01X C01E C01A 112.4(2) . . ?
 C01X C01E C01W 110.6(3) . . ?
 C00Y C01F C010 119.7(3) . . ?
 C00Y C01F H01F 120.2 . . ?
 C010 C01F H01F 120.2 . . ?
 C010 C01G H01G 119.4 . . ?
 C017 C01G C010 121.3(3) . . ?
 C017 C01G H01G 119.4 . . ?
 C00S C01H H01H 119.5 . . ?
 C01C C01H C00S 121.0(3) . . ?
 C01C C01H H01H 119.5 . . ?
 C01S C01I N00G 120.2(3) . . ?
 C01S C01I C01U 120.6(3) . . ?
 C01U C01I N00G 119.2(3) . . ?
 C00J C01J C01V 110.6(2) . . ?
 C00Y C01J C00J 100.8(2) . . ?
 C00Y C01J C01V 110.9(2) . . ?
 C01Y C01J C00J 111.3(3) . . ?
 C01Y C01J C00Y 112.3(2) . . ?
 C01Y C01J C01V 110.6(3) . . ?
 C00P C01K H01K 120.6 . . ?
 C00P C01K C01L 118.8(3) . . ?
 C01L C01K H01K 120.6 . . ?
 C00S C01L C01K 121.9(3) . . ?
 C00S C01L H01L 119.0 . . ?
 C01K C01L H01L 119.0 . . ?
 N007 C01M H01A 109.5 . . ?
 N007 C01M H01E 109.5 . . ?
 N007 C01M H01I 109.5 . . ?
 H01A C01M H01E 109.5 . . ?
 H01A C01M H01I 109.5 . . ?
 H01E C01M H01I 109.5 . . ?
 C00T C01N H01N 119.3 . . ?
 C00T C01N C01S 121.3(3) . . ?
 C01S C01N H01N 119.3 . . ?
 C015 C01O H01O 120.5 . . ?
 C01T C01O C015 119.0(3) . . ?
 C01T C01O H01O 120.5 . . ?
 N007 C01P H01J 109.5 . . ?
 N007 C01P H01M 109.5 . . ?
 N007 C01P H01P 109.5 . . ?
 H01J C01P H01M 109.5 . . ?
 H01J C01P H01P 109.5 . . ?
 H01M C01P H01P 109.5 . . ?
 C00T C01Q H01Q 119.5 . . ?
 C00T C01Q C01U 121.0(3) . . ?
 C01U C01Q H01Q 119.5 . . ?
 N007 C01R H01R 109.5 . . ?
 N007 C01R H01S 109.5 . . ?
 N007 C01R H01T 109.5 . . ?
 H01R C01R H01S 109.5 . . ?
 H01R C01R H01T 109.5 . . ?
 H01S C01R H01T 109.5 . . ?
 C01I C01S C01N 119.3(3) . . ?
 C01I C01S H01U 120.4 . . ?
 C01N C01S H01U 120.4 . . ?
 C013 C01T H01V 118.9 . . ?
 C01O C01T C013 122.2(3) . . ?
 C01O C01T H01V 118.9 . . ?
 C01I C01U C01Q 119.8(3) . . ?
 C01I C01U H01W 120.1 . . ?
 C01Q C01U H01W 120.1 . . ?
 C01J C01V H01X 109.5 . . ?
 C01J C01V H01Y 109.5 . . ?
 C01J C01V H 109.5 . . ?
 H01X C01V H01Y 109.5 . . ?
 H01X C01V H 109.5 . . ?
 H01Y C01V H 109.5 . . ?
 C01E C01W H01Z 109.5 . . ?
 C01E C01W HA 109.5 . . ?
 C01E C01W HB 109.5 . . ?
 H01Z C01W HA 109.5 . . ?
 H01Z C01W HB 109.5 . . ?
 HA C01W HB 109.5 . . ?
 C01E C01X H01 109.5 . . ?
 C01E C01X HC 109.5 . . ?
 C01E C01X HD 109.5 . . ?
 H01 C01X HC 109.5 . . ?
 H01 C01X HD 109.5 . . ?
 HC C01X HD 109.5 . . ?
 C01J C01Y H0AA 109.5 . . ?
 C01J C01Y HE 109.5 . . ?
 C01J C01Y HF 109.5 . . ?
 H0AA C01Y HE 109.5 . . ?
 H0AA C01Y HF 109.5 . . ?
 HE C01Y HF 109.5 . . ?
 N01Z C020 C021 177.8(6) . . ?
 C020 C021 H02J 109.5 . . ?
 C020 C021 H02K 109.5 . . ?
 C020 C021 H02L 109.5 . . ?
 H02J C021 H02K 109.5 . . ?
 H02J C021 H02L 109.5 . . ?
 H02K C021 H02L 109.5 . . ?

loop_
  _geom_torsion_atom_site_label_1
  _geom_torsion_atom_site_label_2
  _geom_torsion_atom_site_label_3
  _geom_torsion_atom_site_label_4
  _geom_torsion
  _geom_torsion_site_symmetry_1
  _geom_torsion_site_symmetry_2
  _geom_torsion_site_symmetry_3
  _geom_torsion_site_symmetry_4
  _geom_torsion_publ_flag
 S1 N00H C018 C00N 179.4(3) . . . . ?
 S1 N00H C018 C00R -1.0(3) . . . . ?
 S1 N0L C00R C00U 179.7(3) . . . . ?
 S1 N0L C00R C018 -1.2(4) . . . . ?
 N007 C00P C01C C01H -178.5(3) . . . . ?
 N007 C00P C01K C01L 178.8(3) . . . . ?
 N00G C01I C01S C01N 178.6(3) . . . . ?
 N00G C01I C01U C01Q -178.3(3) . . . . ?
 N00H S1 N0L C00R 0.5(3) . . . . ?
 C00J C00K C00Q C00Y 1.0(3) . . . . ?
 C00J C00K C00Q C017 -175.2(3) . . . . ?
 C00J C00K C00X C00W 1.5(4) . . . . ?
 C00K C00J C012 C00O 0.5(4) . . . . ?
 C00K C00J C01J C00Y 5.1(3) . . . . ?
 C00K C00J C01J C01V -112.3(3) . . . . ?
 C00K C00J C01J C01Y 124.3(3) . . . . ?
 C00K C00Q C00Y C01F -175.9(3) . . . . ?
 C00K C00Q C00Y C01J 2.3(3) . . . . ?
 C00K C00Q C017 C01G 173.3(3) . . . . ?
 N0L S1 N00H C018 0.3(3) . . . . ?
 N0L C00R C00U C00Z 0.5(5) . . . . ?
 N0L C00R C00U C011 179.5(3) . . . . ?
 N0L C00R C018 N00H 1.5(4) . . . . ?
 N0L C00R C018 C00N -178.9(3) . . . . ?
 C00M C00V C019 C015 178.2(3) . . . . ?
 C00M C00V C019 C01D -1.7(4) . . . . ?
 C00M C00V C01E C01A -178.8(3) . . . . ?
 C00M C00V C01E C01W 64.7(4) . . . . ?
 C00M C00V C01E C01X -58.9(4) . . . . ?
 C00M C00Z C014 C01D -1.2(4) . . . . ?
 C00N C00O C00W C00X -177.5(3) . . . . ?
 C00N C00O C012 C00J 177.2(3) . . . . ?
 C00O C00N C016 C011 -179.5(3) . . . . ?
 C00O C00N C018 N00H -2.0(5) . . . . ?
 C00O C00N C018 C00R 178.4(3) . . . . ?
 C00O C00W C00X C00K 0.3(4) . . . . ?
 C00P C01C C01H C00S -1.0(5) . . . . ?
 C00P C01K C01L C00S 0.3(5) . . . . ?
 C00Q C00K C00X C00W -175.6(3) . . . . ?
 C00Q C00Y C01F C010 2.0(4) . . . . ?
 C00Q C00Y C01J C00J -4.4(3) . . . . ?
 C00Q C00Y C01J C01V 112.7(3) . . . . ?
 C00Q C00Y C01J C01Y -122.9(3) . . . . ?
 C00Q C017 C01G C010 1.7(5) . . . . ?
 C00R C00U C00Z C00M 144.9(3) . . . . ?
 C00R C00U C00Z C014 -35.8(4) . . . . ?
 C00R C00U C011 C016 -1.6(4) . . . . ?
 C00S C013 C01B C01A -179.6(3) . . . . ?
 C00S C013 C01T C01O 178.6(3) . . . . ?
 C00T C010 C01F C00Y 175.5(3) . . . . ?
 C00T C010 C01G C017 -177.4(3) . . . . ?
 C00T C01N C01S C01I -0.6(5) . . . . ?
 C00T C01Q C01U C01I -0.1(5) . . . . ?
 C00U C00R C018 N00H -179.3(3) . . . . ?
 C00U C00R C018 C00N 0.3(5) . . . . ?
 C00U C00Z C014 C01D 179.6(3) . . . . ?
 C00U C011 C016 C00N 2.1(5) . . . . ?
 C00V C00M C00Z C00U -179.5(3) . . . . ?
 C00V C00M C00Z C014 1.3(4) . . . . ?
 C00V C019 C01D C014 1.7(4) . . . . ?
 C00W C00O C012 C00J 1.2(4) . . . . ?
 C00X C00K C00Q C00Y 178.4(3) . . . . ?
 C00X C00K C00Q C017 2.2(5) . . . . ?
 C00Y C00Q C017 C01G -2.6(4) . . . . ?
 C00Z C00M C00V C019 0.1(4) . . . . ?
 C00Z C00M C00V C01E -177.8(3) . . . . ?
 C00Z C00U C011 C016 177.4(3) . . . . ?
 C00Z C014 C01D C019 -0.3(5) . . . . ?
 C022a N00G C01I C01S -126.5(4) . . . . ?
 C023a N00G C01I C01S -10.5(7) . . . . ?
 C2b N00G C01I C01S -62.1(10) . . . . ?
 C024a N00G C01I C01S 115.0(5) . . . . ?
 C1b N00G C01I C01S 51.7(6) . . . . ?
 C3b N00G C01I C01S 166.1(9) . . . . ?
 C023a N00G C01I C01U 167.8(6) . . . . ?
 C024a N00G C01I C01U -66.7(5) . . . . ?
 C3b N00G C01I C01U -15.6(10) . . . . ?
 C2b N00G C01I C01U 116.2(9) . . . . ?
 C1b N00G C01I C01U -130.0(6) . . . . ?
 C022a N00G C01I C01U 51.8(5) . . . . ?
 C010 C00T C01N C01S -179.7(3) . . . . ?
 C010 C00T C01Q C01U 180.0(3) . . . . ?
 C011 C00U C00Z C00M -34.0(4) . . . . ?
 C011 C00U C00Z C014 145.3(3) . . . . ?
 C012 C00J C00K C00Q 175.8(3) . . . . ?
 C012 C00J C00K C00X -1.9(4) . . . . ?
 C012 C00J C01J C00Y -174.7(3) . . . . ?
 C012 C00J C01J C01V 68.0(4) . . . . ?
 C012 C00J C01J C01Y -55.4(4) . . . . ?
 C012 C00O C00W C00X -1.6(4) . . . . ?
 C013 C00S C01H C01C 179.4(3) . . . . ?
 C013 C00S C01L C01K -179.1(3) . . . . ?
 C015 C019 C01D C014 -178.1(3) . . . . ?
 C015 C01A C01B C013 0.4(5) . . . . ?
 C015 C01A C01E C00V -1.5(3) . . . . ?
 C015 C01A C01E C01W 114.8(3) . . . . ?
 C015 C01A C01E C01X -121.2(3) . . . . ?
 C015 C01O C01T C013 1.5(5) . . . . ?
 C016 C00N C00O C00W 148.1(3) . . . . ?
 C016 C00N C00O C012 -27.8(4) . . . . ?
 C016 C00N C018 N00H 179.6(3) . . . . ?
 C016 C00N C018 C00R 0.1(4) . . . . ?
 C017 C00Q C00Y C01F 0.8(4) . . . . ?
 C017 C00Q C00Y C01J 179.0(3) . . . . ?
 C018 C00N C00O C00W -30.2(4) . . . . ?
 C018 C00N C00O C012 154.0(3) . . . . ?
 C018 C00N C016 C011 -1.2(4) . . . . ?
 C018 C00R C00U C00Z -178.5(3) . . . . ?
 C018 C00R C00U C011 0.4(4) . . . . ?
 C019 C00V C01E C01A 3.1(3) . . . . ?
 C019 C00V C01E C01W -113.4(3) . . . . ?
 C019 C00V C01E C01X 122.9(3) . . . . ?
 C019 C015 C01A C01B 178.8(3) . . . . ?
 C019 C015 C01A C01E -0.5(3) . . . . ?
 C019 C015 C01O C01T -179.6(3) . . . . ?
 C01A C015 C019 C00V 2.5(3) . . . . ?
 C01A C015 C019 C01D -177.7(3) . . . . ?
 C01A C015 C01O C01T -0.4(5) . . . . ?
 C01B C013 C01T C01O -1.6(5) . . . . ?
 C01B C01A C01E C00V 179.3(3) . . . . ?
 C01B C01A C01E C01W -64.5(4) . . . . ?
 C01B C01A C01E C01X 59.5(4) . . . . ?
 C01C C00P C01K C01L -1.1(5) . . . . ?
 C01E C00V C019 C015 -3.5(3) . . . . ?
 C01E C00V C019 C01D 176.6(3) . . . . ?
 C01E C01A C01B C013 179.6(3) . . . . ?
 C01F C00Y C01J C00J 173.7(3) . . . . ?
 C01F C00Y C01J C01V -69.2(4) . . . . ?
 C01F C00Y C01J C01Y 55.1(4) . . . . ?
 C01F C010 C01G C017 1.0(5) . . . . ?
 C01G C010 C01F C00Y -2.8(4) . . . . ?
 C01H C00S C013 C01B -152.1(3) . . . . ?
 C01H C00S C013 C01T 27.7(5) . . . . ?
 C01H C00S C01L C01K 0.2(5) . . . . ?
 C01J C00J C00K C00Q -4.0(3) . . . . ?
 C01J C00J C00K C00X 178.3(3) . . . . ?
 C01J C00J C012 C00O -179.8(3) . . . . ?
 C01J C00Y C01F C010 -175.9(3) . . . . ?
 C01K C00P C01C C01H 1.5(5) . . . . ?
 C01L C00S C013 C01B 27.2(4) . . . . ?
 C01L C00S C013 C01T -153.1(3) . . . . ?
 C01L C00S C01H C01C 0.1(5) . . . . ?
 C01M N007 C00P C01C -64.0(3) . . . . ?
 C01M N007 C00P C01K 116.1(3) . . . . ?
 C01N C00T C010 C01F -140.1(3) . . . . ?
 C01N C00T C010 C01G 38.2(4) . . . . ?
 C01N C00T C01Q C01U -0.1(5) . . . . ?
 C01O C015 C019 C00V -178.2(3) . . . . ?
 C01O C015 C019 C01D 1.6(6) . . . . ?
 C01O C015 C01A C01B -0.6(4) . . . . ?
 C01O C015 C01A C01E -179.9(3) . . . . ?
 C01P N007 C00P C01C 56.5(3) . . . . ?
 C01P N007 C00P C01K -123.4(3) . . . . ?
 C01Q C00T C010 C01F 39.8(4) . . . . ?
 C01Q C00T C010 C01G -141.9(3) . . . . ?
 C01Q C00T C01N C01S 0.4(5) . . . . ?
 C01R N007 C00P C01C 176.2(3) . . . . ?
 C01R N007 C00P C01K -3.8(4) . . . . ?
 C01S C01I C01U C01Q 0.0(5) . . . . ?
 C01T C013 C01B C01A 0.7(4) . . . . ?
 C01U C01I C01S C01N 0.4(5) . . . . ?

_shelx_res_file
;
TITL NS23032_0ma_a.res in C2/c
 ns23032_0ma_a.res created by SHELXL-2015/1 at 16:42:06 on 02-Aug-2024
REM Old TITL NS23032_0ma in C2/c
REM SHELXT solution in C2/c
REM R1 0.221, Rweak 0.027, Alpha 0.057, Orientation as input
REM Formula found by SHELXT: C57 F12 N4 P3
CELL 0.71073 30.2444 12.2752 31.717 90 116.043 90
ZERR 8 0.0021 0.0007 0.0021 0 0.004 0
LATT 7
SYMM -X,+Y,0.5-Z
SFAC C H F N P S
UNIT 448 440 96 40 16 8
ISOR 0.01 0.02 C2 C023

L.S. 40
PLAN  5
TEMP -123.15
BOND $H
LIST 6
MORE -1
CONF
fmap 2
acta 52
OMIT -12 6 6
OMIT -1 3 4
OMIT -13 3 7
OMIT 4 2 2
OMIT 6 0 12
OMIT 12 0 6
OMIT 9 3 9
OMIT -14 2 1
OMIT -1 7 11
OMIT 1 3 9
OMIT 0 6 3
OMIT -13 1 10
OMIT 3 3 0
OMIT -2 0 4
OMIT -11 1 8
REM <olex2.extras>
REM <HklSrc "%.\\NS23032_0ma_a.hkl">
REM </olex2.extras>

WGHT    0.063000   32.843399
FVAR       0.09414
P001  5    0.116090    1.542595    0.772804    11.00000    0.03270    0.06055 =
         0.03298   -0.00548    0.01540   -0.01525
S1    6    0.211882    0.469940    0.411459    11.00000    0.05763    0.06822 =
         0.02612   -0.00766    0.00393    0.03885
P002  5   -0.173871    1.090500    0.719102    11.00000    0.03535    0.04440 =
         0.03821   -0.00614    0.01243   -0.00177
F004  3   -0.116495    1.111830    0.738710    11.00000    0.03882    0.06755 =
         0.05131   -0.00886    0.01613   -0.00899
F005  3   -0.170347    0.992802    0.687810    11.00000    0.06182    0.05444 =
         0.04866   -0.01234    0.00997    0.00589
F006  3   -0.184513    1.173050    0.677159    11.00000    0.07096    0.05459 =
         0.05201    0.00559    0.01660    0.00445
N007  4    0.728418   -0.246325    0.665729    11.00000    0.02185    0.02543 =
         0.03054   -0.00116    0.01092    0.00382
F008  3    0.106212    1.613313    0.727602    11.00000    0.06505    0.07845 =
         0.04244    0.00983    0.02385    0.00412
F009  3   -0.163895    1.006452    0.761176    11.00000    0.06335    0.07128 =
         0.05029    0.01078    0.01899   -0.00768
F00A  3   -0.177984    1.186296    0.750357    11.00000    0.07501    0.06971 =
         0.07354   -0.02232    0.04316    0.00279
F00B  3    0.145150    1.641591    0.805541    11.00000    0.08261    0.06725 =
         0.04810   -0.01106    0.01821   -0.03223
F00C  3   -0.231787    1.067424    0.698977    11.00000    0.03618    0.07494 =
         0.09644    0.00203    0.01573   -0.00579
F00D  3    0.165944    1.501525    0.773781    11.00000    0.04873    0.08166 =
         0.09906    0.02116    0.04147    0.00855
F00E  3    0.088009    1.442410    0.740703    11.00000    0.08992    0.09157 =
         0.05786   -0.02937    0.03743   -0.04801
F00F  3    0.125514    1.472047    0.817882    11.00000    0.07779    0.09484 =
         0.04218    0.00323    0.02107   -0.04442
N00G  4   -0.049903    1.287859    0.649730    11.00000    0.03525    0.04394 =
         0.03710    0.00062    0.01863    0.01461
N00H  4    0.202325    0.550087    0.446654    11.00000    0.03440    0.04484 =
         0.02852   -0.00462    0.00715    0.01782
F00I  3    0.066018    1.585101    0.771498    11.00000    0.05240    0.14157 =
         0.08013   -0.01305    0.04184    0.00141
C00J  1    0.177137    0.775412    0.576600    11.00000    0.02360    0.02555 =
         0.02898    0.00068    0.01372    0.00309
C00K  1    0.157394    0.848176    0.539151    11.00000    0.01906    0.02437 =
         0.03067   -0.00098    0.01222    0.00216
N0L   4    0.257312    0.398282    0.447527    11.00000    0.04163    0.04600 =
         0.02897   -0.00311    0.01063    0.02083
C00M  1    0.387374    0.308067    0.570292    11.00000    0.02422    0.02605 =
         0.02800    0.00080    0.01157    0.00652
AFIX  43
H00M  2    0.398291    0.366161    0.592303    11.00000   -1.20000
AFIX   0
C00N  1    0.241618    0.574688    0.533010    11.00000    0.01986    0.02710 =
         0.02999   -0.00056    0.01398    0.00391
C00O  1    0.211108    0.668348    0.534311    11.00000    0.02034    0.02765 =
         0.02840   -0.00178    0.01118    0.00350
C00P  1    0.678656   -0.192686    0.646275    11.00000    0.02391    0.02397 =
         0.03103    0.00129    0.01338    0.00671
C00Q  1    0.128182    0.929944    0.550023    11.00000    0.02561    0.02309 =
         0.03125   -0.00028    0.01436    0.00237
C00R  1    0.267211    0.435010    0.490802    11.00000    0.02535    0.03272 =
         0.02775   -0.00254    0.01159    0.00799
C00S  1    0.586529   -0.093301    0.606897    11.00000    0.02879    0.02366 =
         0.03567    0.00415    0.01854    0.00815
C00T  1    0.041415    1.110528    0.601413    11.00000    0.02777    0.02288 =
         0.03578    0.00014    0.01677    0.00618
C00U  1    0.304895    0.394175    0.533816    11.00000    0.02043    0.03034 =
         0.02973    0.00060    0.01206    0.00639
C00V  1    0.419367    0.225689    0.572102    11.00000    0.02235    0.02728 =
         0.02896    0.00266    0.01283    0.00480
C00W  1    0.192154    0.743946    0.497560    11.00000    0.02420    0.03266 =
         0.02721   -0.00159    0.01387    0.00560
AFIX  43
H00W  2    0.197804    0.733700    0.470634    11.00000   -1.20000
AFIX   0
C00X  1    0.165218    0.833725    0.499776    11.00000    0.02462    0.02832 =
         0.02975    0.00521    0.01322    0.00788
AFIX  43
H00X  2    0.152395    0.884338    0.474590    11.00000   -1.20000
AFIX   0
C00Y  1    0.131226    0.907108    0.594235    11.00000    0.02256    0.02599 =
         0.03333    0.00019    0.01370    0.00534
C00Z  1    0.338489    0.304590    0.535428    11.00000    0.02316    0.02779 =
         0.02858    0.00186    0.01451    0.00565
C010  1    0.073044    1.050225    0.584476    11.00000    0.02325    0.02436 =
         0.03433   -0.00176    0.01329    0.00442
C011  1    0.308614    0.444339    0.573643    11.00000    0.02575    0.03323 =
         0.02710    0.00376    0.01104    0.00987
AFIX  43
H011  2    0.332612    0.418590    0.603058    11.00000   -1.20000
AFIX   0
C012  1    0.203585    0.686020    0.574360    11.00000    0.02512    0.02729 =
         0.03024    0.00317    0.01454    0.00629
AFIX  43
H012  2    0.216703    0.636433    0.599915    11.00000   -1.20000
AFIX   0
C013  1    0.537964   -0.037806    0.586689    11.00000    0.02754    0.02702 =
         0.03561    0.00335    0.01817    0.00809
C014  1    0.323252    0.216862    0.504108    11.00000    0.01901    0.03422 =
         0.03390   -0.00101    0.01157    0.00398
AFIX  43
H014  2    0.290047    0.213728    0.480914    11.00000   -1.20000
AFIX   0
C015  1    0.446334    0.068529    0.550061    11.00000    0.02508    0.02423 =
         0.03789    0.00190    0.01617    0.00408
C016  1    0.278201    0.533593    0.573238    11.00000    0.02856    0.03368 =
         0.02650   -0.00110    0.01495    0.00814
AFIX  43
H016  2    0.283647    0.565980    0.602319    11.00000   -1.20000
AFIX   0
C017  1    0.098706    1.014782    0.523109    11.00000    0.03173    0.02672 =
         0.03052    0.00163    0.01512    0.00637
AFIX  43
H017  2    0.097658    1.032310    0.493510    11.00000   -1.20000
AFIX   0
C018  1    0.235836    0.523846    0.490218    11.00000    0.02072    0.03222 =
         0.02810    0.00026    0.00865    0.00809
C019  1    0.403838    0.139784    0.539863    11.00000    0.02644    0.02517 =
         0.03504    0.00116    0.01733    0.00467
C01A  1    0.486528    0.109568    0.589544    11.00000    0.02523    0.02346 =
         0.03627    0.00310    0.01657    0.00682
C01B  1    0.531503    0.057729    0.607785    11.00000    0.02523    0.02838 =
         0.03299    0.00257    0.01272    0.00652
AFIX  43
H01B  2    0.558231    0.086652    0.634706    11.00000   -1.20000
AFIX   0
C01C  1    0.648112   -0.205734    0.599086    11.00000    0.02626    0.03249 =
         0.03208   -0.00604    0.01330    0.00737
AFIX  43
H01C  2    0.658365   -0.248928    0.580129    11.00000   -1.20000
AFIX   0
C01D  1    0.355460    0.134272    0.506085    11.00000    0.02821    0.02652 =
         0.03541   -0.00496    0.01439    0.00321
AFIX  43
H01D  2    0.344506    0.075053    0.484653    11.00000   -1.20000
AFIX   0
C01E  1    0.472704    0.212443    0.607683    11.00000    0.02356    0.02610 =
         0.03556   -0.00178    0.01047    0.00767
C01F  1    0.104481    0.967701    0.611888    11.00000    0.02956    0.02747 =
         0.03271    0.00013    0.01820    0.00467
AFIX  43
H01F  2    0.107457    0.953330    0.642455    11.00000   -1.20000
AFIX   0
C01G  1    0.070868    1.073277    0.540386    11.00000    0.02834    0.02626 =
         0.03335    0.00216    0.01222    0.00871
AFIX  43
H01G  2    0.049957    1.130002    0.521925    11.00000   -1.20000
AFIX   0
C01H  1    0.602519   -0.155667    0.579510    11.00000    0.02574    0.03159 =
         0.03299   -0.00233    0.01249    0.00758
AFIX  43
H01H  2    0.581794   -0.163899    0.546923    11.00000   -1.20000
AFIX   0
C01I  1   -0.018499    1.223968    0.632581    11.00000    0.02960    0.03511 =
         0.03779    0.00029    0.01852    0.00974
C01J  1    0.164906    0.809873    0.616546    11.00000    0.03301    0.02816 =
         0.03262    0.00506    0.02133    0.01099
C01K  1    0.663908   -0.132607    0.674296    11.00000    0.03398    0.03302 =
         0.02819   -0.00016    0.01411    0.00992
AFIX  43
H01K  2    0.684786   -0.124867    0.706874    11.00000   -1.20000
AFIX   0
C01L  1    0.617850   -0.083199    0.654187    11.00000    0.04292    0.03195 =
         0.03545    0.00089    0.02326    0.01403
AFIX  43
H01L  2    0.607594   -0.041284    0.673490    11.00000   -1.20000
AFIX   0
C01M  1    0.721810   -0.368311    0.661377    11.00000    0.03238    0.02326 =
         0.05156    0.00040    0.01613    0.00678
AFIX 137
H01A  2    0.703279   -0.388005    0.628231    11.00000   -1.50000
H01E  2    0.703722   -0.392500    0.678842    11.00000   -1.50000
H01I  2    0.754139   -0.403650    0.674231    11.00000   -1.50000
AFIX   0
C01N  1   -0.006600    1.138174    0.570774    11.00000    0.02809    0.03584 =
         0.03293   -0.00611    0.01036    0.00629
AFIX  43
H01N  2   -0.019228    1.117739    0.538700    11.00000   -1.20000
AFIX   0
C01O  1    0.452051   -0.026000    0.528565    11.00000    0.02686    0.03255 =
         0.03858   -0.00566    0.01255    0.00423
AFIX  43
H01O  2    0.425132   -0.055166    0.501873    11.00000   -1.20000
AFIX   0
C01P  1    0.756036   -0.208322    0.639057    11.00000    0.02814    0.04459 =
         0.03850   -0.00139    0.01895    0.00271
AFIX 137
H01J  2    0.738150   -0.230110    0.606098    11.00000   -1.50000
H01M  2    0.788892   -0.241237    0.652588    11.00000   -1.50000
H01P  2    0.759105   -0.128797    0.641065    11.00000   -1.50000
AFIX   0
C01Q  1    0.058700    1.140829    0.648075    11.00000    0.02797    0.04604 =
         0.03462   -0.00117    0.01133    0.01395
AFIX  43
H01Q  2    0.091409    1.122711    0.669686    11.00000   -1.20000
AFIX   0
C01R  1    0.759651   -0.220388    0.716620    11.00000    0.02742    0.04369 =
         0.02847   -0.00067    0.00719    0.00786
AFIX 137
H01R  2    0.791964   -0.254906    0.727015    11.00000   -1.50000
H01S  2    0.743571   -0.248054    0.735389    11.00000   -1.50000
H01T  2    0.763776   -0.141296    0.720631    11.00000   -1.50000
AFIX   0
C01S  1   -0.036647    1.195339    0.586154    11.00000    0.02364    0.04337 =
         0.03521   -0.00208    0.01048    0.00933
AFIX  43
H01U  2   -0.069318    1.214249    0.564725    11.00000   -1.20000
AFIX   0
C01T  1    0.497717   -0.076887    0.546778    11.00000    0.03258    0.02757 =
         0.04258   -0.00550    0.01921    0.00608
AFIX  43
H01V  2    0.501770   -0.140291    0.531654    11.00000   -1.20000
AFIX   0
C01U  1    0.028895    1.197304    0.663705    11.00000    0.03577    0.04612 =
         0.03187   -0.00285    0.01455    0.01320
AFIX  43
H01W  2    0.041204    1.217446    0.695787    11.00000   -1.20000
AFIX   0
C01V  1    0.211753    0.845465    0.659623    11.00000    0.04303    0.04163 =
         0.02983    0.00143    0.01336    0.02111
AFIX 137
H01X  2    0.229605    0.899045    0.650045    11.00000   -1.50000
H01Y  2    0.232793    0.781870    0.673331    11.00000   -1.50000
H     2    0.202714    0.878159    0.682942    11.00000   -1.50000
AFIX   0
C01W  1    0.475839    0.192771    0.656782    11.00000    0.04310    0.04138 =
         0.03376   -0.00112    0.01018    0.02297
AFIX 137
H01Z  2    0.467730    0.260227    0.668383    11.00000   -1.50000
HA    2    0.509295    0.169960    0.678217    11.00000   -1.50000
HB    2    0.452491    0.135584    0.655051    11.00000   -1.50000
AFIX   0
C01X  1    0.504124    0.309616    0.608240    11.00000    0.02514    0.03094 =
         0.07389   -0.00749    0.01548    0.00450
AFIX 137
H01   2    0.502024    0.320412    0.576799    11.00000   -1.50000
HC    2    0.538429    0.296074    0.630568    11.00000   -1.50000
HD    2    0.492174    0.375000    0.617712    11.00000   -1.50000
AFIX   0
C01Y  1    0.138841    0.718945    0.629517    11.00000    0.05901    0.03412 =
         0.06848    0.01521    0.05073    0.01733
AFIX 137
H0AA  2    0.108844    0.698183    0.601804    11.00000   -1.50000
HE    2    0.130197    0.744440    0.654226    11.00000   -1.50000
HF    2    0.160717    0.655726    0.640864    11.00000   -1.50000
AFIX   0

N01Z  4   -0.059804    0.969341    0.678992    11.00000    0.15682    0.08352 =
         0.13031    0.02381    0.09387    0.05475
C020  1   -0.064212    0.926137    0.709433    11.00000    0.08545    0.06125 =
         0.10570    0.01955    0.05199    0.03516
C021  1   -0.067979    0.870827    0.747084    11.00000    0.06708    0.06751 =
         0.10212    0.03279    0.02741    0.01589
AFIX 137
H02J  2   -0.055751    0.796160    0.749060    11.00000   -1.50000
H02K  2   -0.102485    0.869071    0.741599    11.00000   -1.50000
H02L  2   -0.048299    0.909106    0.776559    11.00000   -1.50000
AFIX   0

PART 1
C022  1   -0.020613    1.389827    0.675660    10.60000    0.04664    0.03171 =
         0.09118   -0.01247    0.05079   -0.00265
AFIX 137
H02A  2   -0.016466    1.438521    0.653170    10.60000   -1.50000
H02B  2    0.011778    1.367661    0.699754    10.60000   -1.50000
H02C  2   -0.038578    1.427962    0.690498    10.60000   -1.50000
AFIX   0
C023  1   -0.095668    1.330990    0.611414    10.60000    0.05606    0.13150 =
         0.03939   -0.00693    0.00989    0.06626
AFIX 137
H02D  2   -0.087451    1.373554    0.589679    10.60000   -1.50000
H02E  2   -0.112645    1.377704    0.624710    10.60000   -1.50000
H02F  2   -0.117174    1.270237    0.594513    10.60000   -1.50000
AFIX   0
C024  1   -0.060974    1.224069    0.682617    10.60000    0.07409    0.04607 =
         0.08269    0.00775    0.06130    0.01176
AFIX 137
H02G  2   -0.079183    1.269210    0.695146    10.60000   -1.50000
H02H  2   -0.030206    1.199248    0.708442    10.67000   -1.50000
H02I  2   -0.080985    1.160815    0.666399    10.67000   -1.50000
AFIX   0
PART 0
PART 2
C3    1   -0.031352    1.291234    0.701418    10.33000    0.03613    0.14191 =
         0.03790   -0.04238    0.00526    0.03487
AFIX 137
H3A   2   -0.057111    1.319674    0.709250    10.40000   -1.50000
H3B   2   -0.002408    1.338715    0.714973    10.40000   -1.50000
H3C   2   -0.022272    1.217545    0.714210    10.40000   -1.50000
AFIX   0
C1    1   -0.101035    1.225249    0.632411    10.40000    0.03602    0.08374 =
         0.05841   -0.01480    0.02970    0.00591
AFIX 137
H1A   2   -0.117606    1.224441    0.598032    10.40000   -1.50000
H1B   2   -0.121884    1.262536    0.644356    10.40000   -1.50000
H1C   2   -0.095069    1.150255    0.644192    10.40000   -1.50000
AFIX   0
C2    1   -0.062333    1.392379    0.627056    10.40000    0.11652    0.04796 =
         0.13299    0.02139    0.09698    0.03811
AFIX 137
H2A   2   -0.081930    1.382173    0.593215    10.40000   -1.50000
H2B   2   -0.032108    1.432101    0.632796    10.40000   -1.50000
H2C   2   -0.081434    1.434105    0.639702    10.40000   -1.50000
AFIX   0
HKLF 4

REM  NS23032_0ma_a.res in C2/c
REM R1 =  0.0715 for    9140 Fo > 4sig(Fo)  and  0.0959 for all   12200 data
REM    726 parameters refined using     12 restraints

END

WGHT      0.0634     32.8813

REM Highest difference peak  0.384,  deepest hole -0.629,  1-sigma level  0.066
Q1    1   0.4221  0.0955  0.5397  11.00000  0.05    0.38
Q2    1   0.1606  1.5614  0.7888  11.00000  0.05    0.38
Q3    1  -0.0310  1.0253  0.7156  11.00000  0.05    0.36
Q4    1   0.1316  1.6248  0.7683  11.00000  0.05    0.35
Q5    1  -0.2014  1.0441  0.7274  11.00000  0.05    0.33
;
_shelx_res_checksum               91033
_shelx_hkl_file
;
   1   1   0  228.48   28.40
   2   2   0   16.80    1.30
   2   2   0   14.50    1.30
   2   2   0   20.20    0.90
  -2  -2   0   12.30    1.20
  -2  -2   0   16.50    1.30
   3   3   0   11.00    1.40
   4   4   0   59.19    3.40
   4   4   0   71.29    2.60
  -4  -4   0   68.59    3.50
  -4  -4   0   70.79    3.40
   5   5   0   29.70    2.60
   5   5   0   32.80    1.60
   5   5   0   28.30    2.50
  -5  -5   0   33.50    2.50
  -5  -5   0   32.90    2.70
   6   6   0  456.75   16.40
   6   6   0  462.85   14.60
   6   6   0  465.65   17.30
  -6  -6   0  474.75   16.20
  -6  -6   0  463.25   16.40
   7   7   0    2.30    1.60
   7   7   0    9.50    2.20
  -7  -7   0    5.40    1.40
  -7  -7   0    7.40    1.90
   8   8   0   16.60    2.90
   8   8   0   14.50    2.60
  -8  -8   0   11.60    2.60
  -8  -8   0   11.40    2.10
   9   9   0   18.90    3.20
   9   9   0   21.00    3.20
   9   9   0   17.50    2.80
  -9  -9   0   16.80    2.80
  -9  -9   0   19.00    2.70
  10  10   0   15.10    3.40
  10  10   0   20.20    3.60
 -10 -10   0   20.00    3.20
 -10 -10   0   21.70    3.10
  11  11   0    4.00    2.30
  11  11   0    6.20    2.50
  11  11   0    4.10    2.60
 -11 -11   0    6.50    2.80
 -11 -11   0    3.60    2.20
  12  12   0   31.80    4.20
  12  12   0   30.20    4.50
  12  12   0   27.90    4.30
 -12 -12   0   30.90    3.70
 -12 -12   0   40.90    4.60
  13  13   0    1.20    2.50
  13  13   0    0.80    2.30
  13  13   0   -1.00    2.10
 -13 -13   0   -1.60    2.50
 -13 -13   0    2.40    2.10
  14  14   0    3.90    2.60
  14  14   0   -1.80    2.20
  14  14   0    7.50    3.40
 -14 -14   0    4.80    2.50
 -14 -14   0    0.80    2.70
 -16 -14   1   -0.20    2.00
 -16 -14   1    3.90    2.90
  16  14  -1    1.10    3.20
  16  14  -1   -2.50    2.40
 -15 -13   1   13.50    6.30
 -15 -13   1   12.60    3.40
  15  13  -1   10.90    3.20
  15  13  -1   17.60    4.10
  15  13  -1   24.60    4.50
 -14 -12   1    4.90    2.60
 -14 -12   1    9.50    3.30
  14  12  -1    4.90    2.60
  14  12  -1    1.10    2.30
  14  12  -1    4.20    3.00
 -13 -11   1   33.80    4.10
 -13 -11   1   35.80    3.90
  13  11  -1   32.90    4.50
  13  11  -1   38.30    4.50
  13  11  -1   36.50    4.20
 -12 -10   1   12.50    3.00
 -12 -10   1    9.90    2.60
  12  10  -1   10.30    2.90
  12  10  -1   20.00    4.00
  12  10  -1    8.50    2.90
 -11  -9   1   58.89    4.30
 -11  -9   1   53.29    4.40
  11   9  -1   54.59    4.60
  11   9  -1   51.29    4.30
 -10  -8   1   15.90    2.60
 -10  -8   1   21.30    2.80
  10   8  -1   16.10    2.80
  10   8  -1   15.30    2.60
  -9  -7   1   28.30    2.80
  -9  -7   1   28.30    2.90
   9   7  -1   32.70    3.20
   9   7  -1   30.10    3.10
  -8  -6   1   11.60    2.10
  -8  -6   1    6.60    1.90
   8   6  -1    6.50    2.00
   8   6  -1   13.00    2.30
  -7  -5   1   62.49    3.80
  -7  -5   1   61.49    3.70
   7   5  -1   67.59    3.90
   7   5  -1   62.69    2.60
  -6  -4   1  451.35   15.50
  -6  -4   1  471.35   14.50
  -6  -4   1  475.05   15.60
   6   4  -1  426.26   15.40
   6   4  -1  461.45   14.40
   6   4  -1  445.96   15.70
  -5  -3   1    8.60    1.50
  -5  -3   1    5.00    1.10
   5   3  -1    2.00    1.20
   5   3  -1    5.30    1.60
   5   3  -1    7.10    1.00
  -4  -2   1   16.20    1.50
  -4  -2   1   18.30    1.70
   4   2  -1   13.50    1.40
   4   2  -1   15.00    1.70
  -3  -1   1  175.38    5.80
  -3  -1   1  180.98    6.20
  -3  -1   1  186.78    6.00
  -3  -1   1  179.38    5.90
   3   1  -1  175.08    6.20
   3   1  -1  175.78    5.90
   3   1  -1  175.18    5.90
   3   1  -1  173.78    5.80
   0   2   1  696.83   21.80
   0   2   1  693.83   22.00
   0   2   1  716.13   22.10
   0  -2  -1  703.43   21.80
   0  -2  -1  697.43   22.00
   1   3   1   27.00    1.90
   1   3   1   28.40    1.70
  -1  -3  -1   33.70    1.80
  -1  -3  -1   33.00    2.00
   2   4   1   83.89    4.10
   2   4   1   91.99    3.90
  -2  -4  -1   96.29    4.30
  -2  -4  -1   94.19    3.90
   3   5   1    4.20    1.20
   3   5   1    8.40    1.60
  -3  -5  -1    6.40    1.40
   4   6   1   58.29    3.50
   4   6   1   61.39    2.60
   4   6   1   58.09    3.70
  -4  -6  -1   58.19    3.60
  -4  -6  -1   59.89    3.40
   5   7   1   57.99    3.70
   5   7   1   51.89    4.00
   5   7   1   56.29    2.30
   5   7   1   55.49    3.80
  -5  -7  -1   56.99    3.50
  -5  -7  -1   59.99    3.90
   6   8   1   10.50    2.10
   6   8   1   13.40    3.00
   6   8   1   12.00    2.40
  -6  -8  -1   11.30    2.10
  -6  -8  -1    9.30    2.00
   7   9   1    3.60    1.90
   7   9   1    0.90    1.80
   7   9   1    1.00    2.20
  -7  -9  -1    4.90    2.10
  -7  -9  -1    6.00    1.90
   8  10   1  103.29    5.90
   8  10   1   88.59    6.20
   8  10   1   91.79    8.90
  -8 -10  -1   88.99    5.30
  -8 -10  -1   90.79    6.20
   9  11   1   18.10    4.00
   9  11   1   17.20    3.60
  -9 -11  -1   15.00    2.70
  -9 -11  -1   11.40    2.60
  10  12   1   -0.30    2.10
  10  12   1   -0.30    2.00
 -10 -12  -1    2.50    2.00
 -10 -12  -1   -1.90    1.50
  11  13   1   20.50    3.80
  11  13   1   17.20    4.40
  11  13   1   17.90    4.20
 -11 -13  -1   17.00    3.50
 -11 -13  -1   17.20    4.10
  12  14   1   16.20    3.90
  12  14   1   12.80    3.70
  12  14   1   17.40    4.00
 -12 -14  -1   13.80    4.00
 -12 -14  -1   19.30    3.30
 -17 -13   2    6.10    2.90
 -17 -13   2    7.20    3.20
  17  13  -2    3.10    3.00
  17  13  -2   12.10    3.70
  17  13  -2    5.80    3.20
 -16 -12   2   21.80    3.70
 -16 -12   2   13.70    3.40
  16  12  -2   26.40    4.30
  16  12  -2   21.90    4.00
  16  12  -2   18.80    4.50
 -15 -11   2   12.60    3.20
 -15 -11   2   11.90    3.50
  15  11  -2   16.20    3.30
  15  11  -2   15.60    3.30
  15  11  -2   15.00    3.90
 -14 -10   2    7.80    2.60
 -14 -10   2   10.60    3.30
  14  10  -2    6.20    2.60
  14  10  -2    2.10    2.30
  14  10  -2    4.30    2.10
 -13  -9   2    7.30    2.50
 -13  -9   2    8.00    2.50
  13   9  -2    6.80    2.20
  13   9  -2    8.30    2.50
 -12  -8   2    3.80    1.70
 -12  -8   2    1.80    1.80
  12   8  -2    6.10    2.10
  12   8  -2    7.50    2.40
 -11  -7   2   11.00    2.60
 -11  -7   2   13.60    2.70
  11   7  -2   11.40    2.30
  11   7  -2   13.20    2.80
 -10  -6   2   12.40    2.50
 -10  -6   2    9.10    2.00
 -10  -6   2   11.00    1.20
  10   6  -2    9.00    2.20
  10   6  -2   12.20    2.10
  -9  -5   2   24.60    2.70
  -9  -5   2   20.70    2.40
  -9  -5   2   24.90    1.70
   9   5  -2   18.20    2.40
   9   5  -2   29.10    2.60
   9   5  -2   23.50    2.80
  -8  -4   2    9.30    2.10
  -8  -4   2    6.20    1.10
  -8  -4   2    6.50    1.80
   8   4  -2    7.20    1.20
   8   4  -2    5.00    1.40
   8   4  -2    8.90    1.80
  -7  -3   2 1112.09   35.90
  -7  -3   2 1144.29   35.40
  -7  -3   2 1166.18   36.40
   7   3  -2 1088.29   36.30
   7   3  -2 1179.08   35.40
   7   3  -2 1112.59   36.50
   7   3  -2 1125.19   36.40
  -6  -2   2 1364.06   43.50
  -6  -2   2 1419.96   42.90
  -6  -2   2 1358.06   43.00
  -6  -2   2 1373.46   43.10
   6   2  -2 1384.96   43.00
   6   2  -2 1354.76   43.10
   6   2  -2 1403.36   42.90
  -5  -1   2 1025.40   32.40
  -5  -1   2 1063.99   32.90
  -5  -1   2 1061.59   32.50
  -5  -1   2 1060.49   32.50
   5   1  -2 1041.70   32.50
   5   1  -2  995.90   32.40
  -4   0   2  890.61   27.60
  -4   0   2  884.21   27.30
   4   0  -2  885.31   27.60
  -3   1   2   63.59    2.30
   3  -1  -2   60.89    2.30
   3  -1  -2   63.19    2.60
  -2   2   2   93.29    3.70
  -2   2   2  103.69    3.50
   2  -2  -2   94.99    3.50
   2  -2  -2   97.49    3.70
  -1   3   2  345.07   11.30
  -1   3   2  348.07   11.60
  -1   3   2  342.57   11.40
   1  -3  -2  345.67   11.40
   1  -3  -2  351.86   11.30
   0   4   2    3.50    1.10
   0   4   2    1.00    1.10
   0   4   2    1.60    0.80
   0  -4  -2    4.10    1.00
   0  -4  -2    2.50    1.00
   1   5   2   15.30    1.60
   1   5   2   14.90    2.10
   1   5   2   16.50    1.90
  -1  -5  -2   15.70    1.60
  -1  -5  -2   16.20    1.90
   2   6   2   90.39    4.20
   2   6   2   91.19    4.60
   2   6   2   91.29    4.90
  -2  -6  -2   82.39    4.40
  -2  -6  -2   86.29    4.10
   3   7   2   32.70    2.60
   3   7   2   32.20    2.90
   3   7   2   29.50    1.90
   3   7   2   33.30    3.20
  -3  -7  -2   28.50    2.40
  -3  -7  -2   31.60    2.80
   4   8   2    1.90    1.50
   4   8   2    3.10    1.60
   4   8   2    4.60    1.00
   4   8   2    4.00    1.70
  -4  -8  -2    3.90    1.50
  -4  -8  -2    5.00    1.80
   5   9   2    2.10    2.10
   5   9   2    3.30    2.00
   5   9   2    0.70    1.40
  -5  -9  -2    2.10    1.40
  -5  -9  -2    3.20    1.90
   6  10   2    7.20    2.40
   6  10   2    3.10    1.90
   6  10   2    4.30    3.50
  -6 -10  -2    6.50    2.30
  -6 -10  -2    9.10    2.20
   7  11   2   12.50    3.10
   7  11   2   14.90    2.80
   7  11   2   12.90    3.10
  -7 -11  -2    6.20    2.00
  -7 -11  -2   15.60    2.70
   8  12   2   74.89    6.30
   8  12   2   78.49    6.10
  -8 -12  -2   82.59    5.10
  -8 -12  -2   62.79    5.40
   9  13   2    2.60    2.60
   9  13   2    0.00    2.10
  -9 -13  -2    0.60    1.70
  -9 -13  -2   -1.00    1.90
  10  14   2   -0.40    2.60
  10  14   2    2.50    2.70
  10  14   2   -1.40    2.10
 -10 -14  -2    2.10    1.90
  11  15   2   -0.90    2.70
 -11 -15  -2    5.20    2.80
 -11 -15  -2    7.40    2.60
 -19 -13   3    4.60    3.00
 -19 -13   3    9.10    2.80
  19  13  -3    7.50    3.50
  19  13  -3   11.40    3.60
  19  13  -3    7.80    3.30
 -18 -12   3   -1.10    1.80
 -18 -12   3    0.90    2.10
  18  12  -3    2.10    2.20
  18  12  -3    0.80    2.60
  18  12  -3   -0.90    2.20
 -17 -11   3    0.50    2.20
 -17 -11   3    1.30    2.20
  17  11  -3   -0.40    1.90
  17  11  -3   -0.70    2.10
  17  11  -3    8.10    3.50
 -16 -10   3    7.20    2.80
 -16 -10   3    5.40    2.30
  16  10  -3    8.20    2.70
  16  10  -3    7.00    3.20
 -15  -9   3   13.70    2.90
 -15  -9   3   19.40    3.70
  15   9  -3   18.60    3.50
  15   9  -3   17.80    3.50
 -14  -8   3  161.68    8.30
 -14  -8   3  163.88    8.20
  14   8  -3  168.18    8.40
  14   8  -3  167.38    8.10
 -13  -7   3   19.00    2.90
 -13  -7   3   16.70    1.50
 -13  -7   3   18.40    2.50
  13   7  -3   20.40    2.80
  13   7  -3   20.70    2.80
 -12  -6   3   81.79    3.60
 -12  -6   3   80.99    5.00
 -12  -6   3   72.89    4.60
  12   6  -3   80.29    4.90
  12   6  -3   81.69    4.70
 -11  -5   3   29.60    3.00
 -11  -5   3   33.10    2.80
 -11  -5   3   26.00    2.00
  11   5  -3   32.10    3.00
  11   5  -3   30.20    2.80
 -10  -4   3  142.69    6.20
 -10  -4   3  133.09    6.60
 -10  -4   3  153.48    5.70
  10   4  -3  128.19    6.10
  10   4  -3  146.69    6.20
  -9  -3   3   70.99    3.50
  -9  -3   3   60.29    3.80
  -9  -3   3   62.59    3.10
   9   3  -3   63.09    3.40
   9   3  -3   63.19    3.50
  -8  -2   3    7.10    1.40
  -8  -2   3    6.70    1.50
  -8  -2   3    3.80    1.30
  -8  -2   3    6.90    1.50
   8   2  -3    9.10    1.70
   8   2  -3    6.40    1.40
  -7  -1   3  156.58    5.90
  -7  -1   3  162.88    6.10
  -7  -1   3  158.68    5.70
   7   1  -3  155.18    5.90
   7   1  -3  161.18    5.70
  -6   0   3    0.10    1.20
  -6   0   3    0.40    1.20
  -6   0   3    0.00    0.50
   6   0  -3   -0.30    0.80
   6   0  -3   -0.80    0.60
  -5   1   3  232.48    7.60
  -5   1   3  228.28    8.00
   5  -1  -3  238.98    7.60
   5  -1  -3  231.78    8.00
   4  -2  -3 6100.79  222.88
   4  -2  -3 5974.50  228.98
  -3   3   3 1467.55   45.20
  -3   3   3 1462.25   45.30
  -3   3   3 1432.26   45.40
   3  -3  -3 1492.15   45.20
   3  -3  -3 1443.26   45.50
  -2   4   3  117.19    4.40
  -2   4   3  103.79    4.40
  -2   4   3  106.79    4.70
   2  -4  -3  112.29    4.40
  -1   5   3   -0.20    1.10
  -1   5   3    2.60    1.00
  -1   5   3    0.40    0.90
   1  -5  -3    2.20    1.00
   1  -5  -3   -0.20    0.80
   0   6   3    9.60    2.20
   0   6   3   10.20    2.00
   0   6   3    7.70    1.40
   0  -6  -3   10.60    2.00
   0  -6  -3    7.00    1.60
   1   7   3    6.00    1.60
   1   7   3    7.40    1.70
   1   7   3    6.70    1.90
  -1  -7  -3    7.80    1.90
  -1  -7  -3    9.00    1.70
   2   8   3   96.99    5.60
   2   8   3   95.89    4.80
   2   8   3   82.39    4.20
   2   8   3  100.99    5.30
  -2  -8  -3   92.89    5.20
  -2  -8  -3   91.39    5.00
   3   9   3    0.00    0.80
   3   9   3   -1.10    1.50
   3   9   3    1.30    1.40
   3   9   3    0.70    1.00
   3   9   3    2.30    1.90
  -3  -9  -3    1.20    1.30
  -3  -9  -3   -0.20    1.30
   4  10   3   56.09    4.50
   4  10   3   52.49    3.70
   4  10   3   40.60    2.10
   4  10   3   42.10    2.10
   4  10   3   48.80    4.60
  -4 -10  -3   42.40    3.90
  -4 -10  -3   44.50    3.40
   5  11   3   40.90    4.30
   5  11   3   35.10    4.40
   5  11   3   43.10    3.80
  -5 -11  -3   35.30    3.90
  -5 -11  -3   40.40    3.40
   6  12   3    0.90    2.40
   6  12   3    1.00    2.20
  -6 -12  -3    4.20    2.00
  -6 -12  -3    2.50    1.60
   7  13   3    0.30    2.60
   7  13   3    0.30    2.00
  -7 -13  -3   -0.20    2.00
  -7 -13  -3    0.70    1.90
   8  14   3   -0.80    2.40
   8  14   3    2.30    2.80
  -8 -14  -3    1.60    1.80
  -8 -14  -3   -0.60    1.90
   9  15   3    1.00    2.30
   9  15   3   -3.10    2.20
  -9 -15  -3    7.40    3.40
  -9 -15  -3   -0.40    2.10
 -21 -13   4    8.50    3.10
  21  13  -4    3.80    3.40
 -20 -12   4    1.80    2.50
 -20 -12   4    2.00    2.10
  20  12  -4    2.10    2.70
  20  12  -4    1.70    2.30
  20  12  -4    2.50    2.80
 -19 -11   4   19.00    4.10
 -19 -11   4   15.80    4.00
  19  11  -4   12.30    3.40
  19  11  -4   17.10    3.90
  19  11  -4   10.90    3.10
 -18 -10   4    8.30    3.00
 -18 -10   4   15.50    3.40
  18  10  -4   10.40    3.10
  18  10  -4   15.80    3.50
 -17  -9   4    0.70    1.50
 -17  -9   4    1.70    2.20
  17   9  -4   -1.30    1.70
  17   9  -4   -0.30    2.00
 -16  -8   4   16.70    3.50
 -16  -8   4   13.90    1.50
  16   8  -4   12.90    2.70
  16   8  -4   11.60    3.60
 -15  -7   4    0.20    0.90
 -15  -7   4   -0.10    1.60
 -15  -7   4   -0.50    1.00
  15   7  -4    2.10    1.80
  15   7  -4   -0.20    1.30
 -14  -6   4    2.80    1.50
 -14  -6   4    5.80    2.10
 -14  -6   4    6.50    1.40
  14   6  -4    7.00    2.00
  14   6  -4   11.10    2.30
 -13  -5   4   14.20    2.60
 -13  -5   4   15.90    2.20
 -13  -5   4   10.20    1.70
  13   5  -4   15.90    2.50
  13   5  -4   14.00    2.30
 -12  -4   4  262.17    9.60
 -12  -4   4  278.27   10.90
 -12  -4   4  255.07   10.00
  12   4  -4  255.07   10.10
  12   4  -4  267.57   10.20
 -11  -3   4   17.90    2.10
 -11  -3   4   25.10    2.40
 -11  -3   4   22.60    2.40
 -11  -3   4   30.80    3.00
  11   3  -4   25.70    2.50
  11   3  -4   19.30    2.20
 -10  -2   4  174.48    6.80
 -10  -2   4  169.28    6.60
 -10  -2   4  169.58    7.40
 -10  -2   4  177.68    6.90
  10   2  -4  162.98    6.60
  10   2  -4  174.48    6.70
  -9  -1   4  522.35   17.00
  -9  -1   4  540.25   17.70
  -9  -1   4  529.85   17.40
   9   1  -4  512.85   17.00
  -8   0   4  118.79    4.80
  -8   0   4  114.69    4.20
  -8   0   4  105.09    5.10
   8   0  -4  117.09    4.20
   8   0  -4  123.99    4.90
  -7   1   4   27.20    1.30
  -7   1   4   26.70    1.40
  -7   1   4   28.30    2.20
   7  -1  -4   26.90    2.10
   7  -1  -4   26.00    1.70
  -6   2   4  601.34   19.70
  -6   2   4  616.44   19.30
   6  -2  -4  586.34   19.20
   6  -2  -4  627.14   19.90
  -5   3   4 1058.59   33.60
  -5   3   4 1083.49   34.20
  -5   3   4 1075.29   33.20
   5  -3  -4 1066.29   33.60
  -4   4   4  105.59    4.30
  -4   4   4   98.19    4.00
  -4   4   4   97.69    4.40
  -4   4   4  101.49    5.00
   4  -4  -4  104.19    4.10
   4  -4  -4  105.59    4.50
  -3   5   4  251.97    9.50
  -3   5   4  268.67    9.10
  -3   5   4  243.38    9.00
  -2   6   4   26.50    2.70
  -2   6   4   31.40    2.20
  -2   6   4   28.70    2.40
   2  -6  -4   29.60    2.50
  -1   7   4  110.39    5.30
  -1   7   4  101.29    5.60
  -1   7   4  112.29    4.80
   1  -7  -4  108.59    4.80
   1  -7  -4  105.39    5.20
   0   8   4   25.00    3.10
   0   8   4   22.70    2.20
   0   8   4   23.70    2.60
   0  -8  -4   23.60    2.60
   0  -8  -4   20.20    2.20
   1   9   4    1.50    1.50
   1   9   4   -0.50    1.00
   1   9   4    0.10    1.20
   1   9   4   -0.30    1.40
  -1  -9  -4    0.40    1.40
  -1  -9  -4    0.80    1.30
   2  10   4   27.70    3.30
   2  10   4   20.60    2.00
   2  10   4   20.10    2.10
   2  10   4   20.30    2.50
   2  10   4   22.50    3.50
  -2 -10  -4   16.80    2.80
  -2 -10  -4   25.30    2.60
   3  11   4   28.70    2.00
   3  11   4   36.60    3.30
   3  11   4   27.50    2.00
   3  11   4   36.90    4.20
  -3 -11  -4   27.60    2.90
  -3 -11  -4   21.90    4.90
   4  12   4   78.99    5.80
   4  12   4   74.79    4.90
   4  12   4   69.89    5.90
  -4 -12  -4   71.69    4.60
  -4 -12  -4   75.79    5.60
   5  13   4   10.90    3.30
   5  13   4   19.50    4.40
  -5 -13  -4   11.20    2.40
  -5 -13  -4   13.90    2.90
   6  14   4    0.20    1.90
  -6 -14  -4    2.10    2.20
   7  15   4    2.00    2.70
   7  15   4    0.30    2.80
  -7 -15  -4    1.70    2.50
 -22 -12   5    3.80    2.70
 -22 -12   5    5.70    2.70
  22  12  -5    2.00    2.90
  22  12  -5    0.70    2.80
  22  12  -5    1.70    2.80
 -21 -11   5    0.60    2.10
 -21 -11   5   -0.90    1.80
  21  11  -5    1.90    2.50
  21  11  -5    4.50    2.60
  21  11  -5    5.50    2.90
 -20 -10   5    0.40    2.00
 -20 -10   5    2.70    2.10
  20  10  -5   -3.40    2.10
  20  10  -5   -1.00    1.90
 -19  -9   5   -1.70    1.70
 -19  -9   5    7.80    3.00
  19   9  -5    2.50    2.50
  19   9  -5    2.30    2.20
 -18  -8   5   14.40    3.00
 -18  -8   5   14.20    1.90
 -18  -8   5   13.20    3.30
  18   8  -5   10.00    2.90
  18   8  -5   16.50    3.50
 -17  -7   5    2.40    2.00
 -17  -7   5    0.80    1.20
 -17  -7   5    2.70    1.80
  17   7  -5   -0.70    1.70
  17   7  -5    0.60    1.90
 -16  -6   5   36.30    3.40
 -16  -6   5   35.70    2.80
 -16  -6   5   36.70    3.90
  16   6  -5   37.20    3.60
  16   6  -5   33.60    3.40
 -15  -5   5   22.90    2.70
 -15  -5   5   29.30    3.40
 -15  -5   5   27.70    2.60
  15   5  -5   31.70    3.10
  15   5  -5   23.20    2.80
 -14  -4   5    5.70    1.70
 -14  -4   5    4.70    2.00
 -14  -4   5    6.40    1.70
  14   4  -5    6.50    1.90
  14   4  -5    7.80    2.00
 -13  -3   5  622.54   21.60
 -13  -3   5  598.04   20.60
 -13  -3   5  618.44   20.40
 -13  -3   5  612.94   20.50
  13   3  -5  583.84   20.30
  13   3  -5  605.44   20.50
 -12  -2   5    0.20    1.10
 -12  -2   5    2.40    1.50
 -12  -2   5    3.00    1.50
 -12  -2   5   -2.40    1.50
  12   2  -5    1.30    1.20
  12   2  -5    1.10    1.30
 -11  -1   5   70.49    3.80
 -11  -1   5   74.89    4.20
 -11  -1   5   74.69    3.40
  11   1  -5   81.69    4.00
  11   1  -5   77.19    3.50
 -10   0   5    2.40    0.80
 -10   0   5    0.60    1.50
  10   0  -5    2.30    0.90
  10   0  -5    2.60    1.20
  -9   1   5   35.50    2.60
  -9   1   5   36.80    1.70
  -9   1   5   37.40    1.80
   9  -1  -5   42.40    2.00
   9  -1  -5   43.40    2.90
   9  -1  -5   38.30    1.80
  -8   2   5  353.66   11.70
  -8   2   5  347.57   12.30
   8  -2  -5  363.66   12.40
   8  -2  -5  351.76   11.60
  -7   3   5    1.40    0.60
   7  -3  -5    4.20    1.10
  -6   4   5   35.70    2.00
  -6   4   5   40.20    2.60
  -6   4   5   51.29    3.50
   6  -4  -5   35.00    2.40
  -5   5   5    9.30    1.70
  -5   5   5   10.50    1.50
  -5   5   5   11.10    1.90
  -5   5   5   10.40    2.30
   5  -5  -5   10.30    1.50
   5  -5  -5   13.50    2.20
  -4   6   5    9.20    1.70
  -4   6   5   12.20    1.70
  -4   6   5   10.30    2.00
   4  -6  -5   11.50    1.80
  -3   7   5    7.80    1.60
  -3   7   5   10.80    1.60
  -3   7   5    8.50    2.00
   3  -7  -5   10.40    1.80
  -2   8   5    0.10    1.20
  -2   8   5    1.00    1.50
  -2   8   5    1.80    1.10
   2  -8  -5    1.10    1.20
  -1   9   5    8.20    2.10
  -1   9   5    3.90    1.90
  -1   9   5    3.90    1.60
   1  -9  -5    3.50    1.60
   0  10   5    1.20    1.60
   0  10   5    1.80    1.70
   0  10   5    3.00    1.60
   0  10   5    1.50    1.40
   0 -10  -5    1.60    1.40
   1  11   5    1.00    1.90
   1  11   5    4.60    1.70
   1  11   5    5.10    2.50
   1  11   5    5.10    1.50
   1  11   5    2.40    1.40
  -1 -11  -5    3.50    1.70
   2  12   5    5.20    2.30
   2  12   5    1.20    1.60
   2  12   5    5.30    3.20
   2  12   5    4.90    1.20
   2  12   5    4.40    1.30
  -2 -12  -5    3.00    2.20
   3  13   5    0.50    1.70
   3  13   5    0.30    2.80
   3  13   5    0.40    2.20
  -3 -13  -5    0.30    1.50
   4  14   5    9.60    3.30
   4  14   5   18.00    4.10
  -4 -14  -5    2.50    2.20
   5  15   5   -3.00    2.80
   5  15   5   -2.20    2.20
  -5 -15  -5    1.90    3.10
 -24 -12   6    0.60    3.20
 -24 -12   6    5.10    2.80
  24  12  -6    2.80    3.50
  24  12  -6   -2.00    3.00
  24  12  -6   -0.60    3.50
 -23 -11   6   -2.90    3.60
 -23 -11   6    0.00    2.50
  23  11  -6    2.40    2.70
  23  11  -6    9.90    4.00
  23  11  -6    1.60    2.80
 -22 -10   6    2.20    2.40
 -22 -10   6    0.20    2.10
  22  10  -6    2.90    2.70
  22  10  -6   -0.20    2.20
 -21  -9   6    1.20    2.40
 -21  -9   6    3.70    2.00
 -21  -9   6    4.30    1.20
  21   9  -6    8.10    2.80
  21   9  -6    4.70    2.60
 -20  -8   6   60.89    3.70
 -20  -8   6   50.49    4.70
 -20  -8   6   57.69    5.30
  20   8  -6   54.39    5.00
  20   8  -6   56.79    5.10
 -19  -7   6    6.00    2.70
 -19  -7   6    5.50    1.80
 -19  -7   6    4.40    1.90
  19   7  -6    5.50    2.40
  19   7  -6    5.60    2.40
 -18  -6   6   84.09    4.60
 -18  -6   6   72.79    5.00
 -18  -6   6   68.79    5.60
  18   6  -6   87.39    5.40
  18   6  -6   80.99    5.20
 -17  -5   6   34.60    3.20
 -17  -5   6   37.10    3.20
 -17  -5   6   40.60    4.10
  17   5  -6   41.70    3.60
  17   5  -6   40.10    3.50
 -16  -4   6  410.56   14.90
 -16  -4   6  438.46   15.10
 -16  -4   6  402.46   15.10
 -16  -4   6  431.06   16.30
  16   4  -6  404.86   15.10
  16   4  -6  400.86   15.00
 -15  -3   6  102.49    5.40
 -15  -3   6  109.89    6.30
 -15  -3   6  112.39    5.60
 -15  -3   6  110.29    5.20
  15   3  -6  108.39    5.30
  15   3  -6  106.69    5.50
 -14  -2   6   10.40    1.90
 -14  -2   6    8.00    1.70
 -14  -2   6   10.70    2.60
 -14  -2   6   10.20    2.60
  14   2  -6    9.70    1.90
  14   2  -6    6.80    2.00
 -13  -1   6   42.90    3.20
 -13  -1   6   50.19    3.80
  13   1  -6   48.70    3.30
  13   1  -6   46.20    2.80
 -12   0   6   21.80    2.30
 -12   0   6   20.30    2.70
 -12   0   6   18.30    1.50
  12   0  -6   15.60    1.60
  12   0  -6   16.30    1.50
  12   0  -6   18.40    2.30
 -11   1   6    7.50    1.00
 -11   1   6    6.60    1.50
 -11   1   6    7.00    2.40
  11  -1  -6    8.90    1.80
  11  -1  -6   12.30    1.30
  11  -1  -6    8.20    1.10
 -10   2   6  180.38    6.20
 -10   2   6  173.08    7.00
  10  -2  -6  173.48    6.40
  10  -2  -6  172.68    7.10
  -9   3   6  107.79    5.00
  -9   3   6   95.59    4.30
   9  -3  -6  102.59    5.10
   9  -3  -6  101.09    4.20
  -8   4   6   79.69    3.20
  -8   4   6   75.59    3.90
  -8   4   6   77.29    4.50
   8  -4  -6   85.39    3.80
   8  -4  -6   73.89    4.60
  -7   5   6   29.70    2.70
  -7   5   6   26.00    3.40
  -7   5   6   29.80    2.00
   7  -5  -6   32.60    2.60
  -6   6   6  109.69    5.90
  -6   6   6   91.19    4.70
  -6   6   6   93.59    4.90
  -6   6   6   92.29    4.50
  -5   7   6    1.90    1.90
  -5   7   6    2.10    1.10
  -5   7   6   -0.70    1.00
  -5   7   6    1.40    1.60
   5  -7  -6    1.00    1.00
  -4   8   6   19.10    2.30
  -4   8   6   19.50    2.00
  -4   8   6   19.60    3.20
   4  -8  -6   11.90    2.00
  -3   9   6    3.70    1.30
  -3   9   6    3.30    2.20
  -3   9   6    2.50    1.50
   3  -9  -6    5.50    1.80
  -2  10   6    1.50    1.60
  -2  10   6    2.20    1.70
  -2  10   6    2.20    2.20
  -2  10   6    2.50    1.50
   2 -10  -6    2.50    1.70
  -1  11   6   57.69    3.80
  -1  11   6   60.49    4.70
  -1  11   6   54.89    5.10
  -1  11   6   51.29    3.90
   1 -11  -6   65.19    4.60
   0  12   6   21.30    4.40
   0  12   6   24.50    2.80
   0  12   6   24.40    2.70
   0  12   6   23.00    3.50
   0 -12  -6   21.10    3.10
   1  13   6    0.10    2.50
   1  13   6    2.00    1.10
   1  13   6    0.40    1.00
   1  13   6    1.20    2.20
   1  13   6   -0.90    1.40
  -1 -13  -6    0.30    1.50
   2  14   6    6.70    3.30
   2  14   6    8.00    3.10
  -2 -14  -6    3.00    2.60
   3  15   6   -2.00    2.50
   3  15   6   -0.30    2.40
 -25 -11   7    1.30    2.80
 -25 -11   7    0.70    2.10
  25  11  -7    4.20    2.60
  25  11  -7   -0.30    3.00
  25  11  -7    3.10    3.20
 -24 -10   7   -0.90    2.30
 -24 -10   7    1.70    2.80
  24  10  -7    3.30    2.90
  24  10  -7    4.30    2.70
 -23  -9   7   22.50    3.60
 -23  -9   7   17.60    2.60
 -23  -9   7   26.10    5.10
  23   9  -7   23.50    4.20
  23   9  -7   19.90    3.80
 -22  -8   7   -2.00    1.50
 -22  -8   7    2.30    2.70
 -22  -8   7   -1.80    1.30
  22   8  -7   -1.50    1.90
  22   8  -7   -2.20    1.90
 -21  -7   7    2.00    2.40
 -21  -7   7    5.10    2.30
 -21  -7   7    1.70    1.70
  21   7  -7    4.30    2.30
  21   7  -7    8.60    2.50
 -20  -6   7   76.39    4.60
 -20  -6   7   62.29    5.50
 -20  -6   7   62.49    4.70
  20   6  -7   72.49    5.10
  20   6  -7   66.69    5.10
 -19  -5   7    9.30    2.40
 -19  -5   7    8.10    2.00
 -19  -5   7   11.10    3.20
  19   5  -7    8.00    2.40
  19   5  -7   12.20    2.70
 -18  -4   7  103.59    6.50
 -18  -4   7  100.49    5.70
 -18  -4   7   97.89    5.30
 -18  -4   7  111.49    5.80
  18   4  -7   98.89    5.70
  18   4  -7  116.09    5.80
 -17  -3   7   48.60    3.90
 -17  -3   7   48.70    4.40
 -17  -3   7   38.80    3.10
 -17  -3   7   51.29    3.70
  17   3  -7   48.70    3.40
  17   3  -7   48.00    3.80
 -16  -2   7    7.30    1.90
 -16  -2   7    4.20    1.50
 -16  -2   7    1.80    2.00
 -16  -2   7    7.20    2.40
  16   2  -7    8.80    2.00
  16   2  -7    4.40    1.40
 -15  -1   7   86.19    4.20
 -15  -1   7   96.19    5.60
 -15  -1   7   91.79    4.90
  15   1  -7   87.49    4.90
  15   1  -7   91.79    4.30
 -14   0   7    6.00    1.70
 -14   0   7    9.80    2.40
 -14   0   7    7.70    1.30
  14   0  -7    4.40    1.20
  14   0  -7    5.50    1.20
  14   0  -7   11.20    2.30
 -13   1   7   13.30    1.30
 -13   1   7   11.80    2.10
 -13   1   7   13.70    2.90
  13  -1  -7    9.70    1.40
  13  -1  -7   10.00    1.60
  13  -1  -7   14.90    2.60
 -12   2   7  717.23   22.60
 -12   2   7  723.93   23.80
  12  -2  -7  709.93   22.90
  12  -2  -7  712.23   23.90
 -11   3   7   38.40    3.30
 -11   3   7   42.20    2.70
  11  -3  -7   45.40    3.70
  11  -3  -7   40.20    2.60
 -10   4   7  423.06   15.00
 -10   4   7  396.06   14.30
 -10   4   7  427.26   13.40
  10  -4  -7  423.16   14.70
  10  -4  -7  423.86   15.30
  -9   5   7  102.09    4.20
  -9   5   7  109.39    5.80
  -9   5   7  108.89    5.20
   9  -5  -7  106.69    4.90
  -8   6   7   59.29    4.50
  -8   6   7   60.39    3.10
  -8   6   7   56.29    3.60
  -8   6   7   66.49    4.00
   8  -6  -7   59.69    3.70
  -7   7   7   14.90    2.60
  -7   7   7   24.60    2.30
  -7   7   7   18.40    2.00
  -7   7   7   20.10    3.40
  -6   8   7   18.90    3.50
  -6   8   7   23.10    2.40
  -6   8   7   19.70    2.20
  -6   8   7   21.10    2.90
  -5   9   7   24.10    3.60
  -5   9   7   22.00    3.40
  -5   9   7   22.90    4.10
  -5   9   7   21.10    2.60
   5  -9  -7   17.10    2.40
  -4  10   7   14.90    2.00
  -4  10   7   16.70    2.80
  -4  10   7   19.70    3.10
  -4  10   7   15.30    3.30
   4 -10  -7   13.40    2.40
  -3  11   7    7.10    1.90
  -3  11   7    5.80    2.80
  -3  11   7    8.00    2.50
  -3  11   7    5.20    2.10
   3 -11  -7    6.10    2.00
  -2  12   7   10.00    3.40
  -2  12   7   13.20    4.80
  -2  12   7   10.10    2.40
  -2  12   7   12.50    2.40
   2 -12  -7   10.90    3.20
  -1  13   7    2.20    2.70
  -1  13   7    1.50    1.50
  -1  13   7    1.80    1.70
  -1  13   7    0.40    1.50
  -1  13   7    4.70    2.60
   1 -13  -7    0.30    1.80
   0  14   7    0.90    1.30
   0  14   7   -0.80    2.50
   0  14   7   -0.70    1.40
   0  14   7    3.50    2.20
   0  14   7    0.40    1.10
   1  15   7   16.70    4.40
   1  15   7    2.10    2.80
 -27 -11   8   -0.20    2.60
 -27 -11   8    1.10    2.70
  27  11  -8    2.40    3.10
  27  11  -8    0.00    2.70
  27  11  -8    0.00    3.20
 -26 -10   8   29.50    4.70
 -26 -10   8   29.10    5.20
  26  10  -8   25.30    4.80
 -25  -9   8    4.80    3.00
 -25  -9   8    6.10    1.90
 -25  -9   8   11.60    3.60
  25   9  -8    6.90    3.30
  25   9  -8   12.50    3.40
 -24  -8   8    1.40    1.80
 -24  -8   8    4.30    1.90
 -24  -8   8    2.00    2.50
  24   8  -8    4.10    2.50
  24   8  -8    5.40    2.70
 -23  -7   8    4.00    2.40
 -23  -7   8    0.70    1.70
 -23  -7   8    2.70    1.70
  23   7  -8    1.90    2.30
  23   7  -8    2.60    2.30
 -22  -6   8    8.90    2.70
 -22  -6   8    8.50    2.40
 -22  -6   8    2.80    3.50
  22   6  -8    9.30    2.90
  22   6  -8    8.40    2.90
 -21  -5   8   16.20    2.80
 -21  -5   8   17.30    3.10
 -21  -5   8   14.00    3.30
  21   5  -8   21.60    3.60
  21   5  -8   11.90    2.80
 -20  -4   8    1.20    1.70
 -20  -4   8    1.70    2.10
 -20  -4   8   -1.10    1.10
 -20  -4   8    2.90    1.80
  20   4  -8    2.60    1.90
  20   4  -8    2.20    1.60
 -19  -3   8   18.40    2.40
 -19  -3   8   19.20    3.60
 -19  -3   8   20.60    3.10
 -19  -3   8   20.50    2.90
  19   3  -8   25.90    2.80
  19   3  -8   23.30    3.10
 -18  -2   8   45.00    3.60
 -18  -2   8   41.80    4.20
 -18  -2   8   47.40    3.10
 -18  -2   8   43.10    4.00
  18   2  -8   45.50    3.20
  18   2  -8   43.60    3.70
 -17  -1   8  124.89    6.90
 -17  -1   8  119.99    6.70
 -17  -1   8  114.29    5.90
 -17  -1   8  119.29    5.20
  17   1  -8  118.09    6.10
  17   1  -8  117.69    5.30
 -16   0   8  189.68    7.10
 -16   0   8  185.98    8.80
  16   0  -8  190.68    7.10
  16   0  -8  175.48    8.00
  16   0  -8  188.08    6.80
 -15   1   8    1.30    1.50
 -15   1   8    0.60    2.00
 -15   1   8    1.60    0.80
  15  -1  -8    2.30    1.40
  15  -1  -8    3.70    1.90
  15  -1  -8    0.30    1.00
 -14   2   8   19.50    3.50
 -14   2   8   15.30    1.60
 -14   2   8   16.80    2.70
  14  -2  -8   21.20    2.30
  14  -2  -8   25.30    3.10
 -13   3   8   78.79    4.60
 -13   3   8   68.79    3.50
  13  -3  -8   68.89    3.60
  13  -3  -8   77.29    4.80
 -12   4   8  367.56   13.20
 -12   4   8  377.46   14.00
  12  -4  -8  411.36   13.40
  12  -4  -8  374.26   14.50
 -11   5   8  147.79    7.00
 -11   5   8  147.29    6.40
  11  -5  -8  147.49    7.30
  11  -5  -8  145.49    6.10
 -10   6   8   33.10    3.10
 -10   6   8   32.50    3.50
 -10   6   8   30.50    2.00
  10  -6  -8   28.90    2.60
  -9   7   8   24.70    2.90
  -9   7   8   22.80    2.50
  -9   7   8   20.20    1.90
  -9   7   8   19.10    3.30
  -8   8   8    5.30    1.60
  -8   8   8    3.90    2.30
  -8   8   8    5.10    2.00
  -8   8   8    4.00    1.40
  -7   9   8   64.09    4.90
  -7   9   8   60.89    3.90
  -7   9   8   65.69    5.60
  -7   9   8   66.39    4.80
  -7   9   8   60.69    3.80
  -6  10   8   11.60    2.90
  -6  10   8    5.60    3.20
  -6  10   8    6.20    2.10
  -6  10   8    2.90    2.40
  -6  10   8    8.30    1.90
  -5  11   8   13.00    3.50
  -5  11   8    7.90    2.50
  -5  11   8    4.90    1.70
  -5  11   8    9.20    2.60
  -5  11   8    5.30    3.30
  -4  12   8    2.70    3.00
  -4  12   8    3.50    3.00
  -4  12   8    1.10    1.80
  -4  12   8    2.40    2.00
  -4  12   8    2.90    1.60
  -3  13   8   12.10    2.60
  -3  13   8   10.10    4.00
  -3  13   8   18.20    4.30
  -3  13   8   10.20    2.60
  -3  13   8   12.70    2.30
  -3  13   8   26.40    3.80
  -2  14   8    1.20    1.50
  -2  14   8    1.00    2.80
  -2  14   8    0.40    2.80
  -2  14   8   -0.30    1.50
  -2  14   8    1.70    2.60
  -2  14   8    1.50    1.60
  -1  15   8   -1.20    2.00
  -1  15   8   -1.30    2.80
  -1  15   8   -0.60    3.50
  -1  15   8    0.70    1.40
  -1  15   8   -1.00    1.10
 -28 -10   9   -0.40    2.70
 -28 -10   9    4.00    3.20
  28  10  -9   -5.70    2.40
  28  10  -9    3.40    2.70
 -27  -9   9   12.10    4.60
 -27  -9   9    4.50    2.40
 -27  -9   9    5.40    2.10
  27   9  -9    1.40    2.10
  27   9  -9   11.50    3.40
 -26  -8   9    4.00    2.20
 -26  -8   9   -0.10    1.70
 -26  -8   9    7.70    3.20
  26   8  -9    3.50    2.50
  26   8  -9    0.40    2.70
 -25  -7   9    7.50    2.80
 -25  -7   9    9.20    3.40
 -25  -7   9    3.80    2.10
  25   7  -9    7.90    2.80
  25   7  -9    8.80    3.20
 -24  -6   9   78.29    5.60
 -24  -6   9   94.89    5.90
 -24  -6   9   84.29    6.90
  24   6  -9   88.09    6.20
  24   6  -9   96.59    6.20
 -23  -5   9   48.20    4.50
 -23  -5   9   60.09    5.60
 -23  -5   9   48.40    4.10
  23   5  -9   45.10    4.30
  23   5  -9   35.40    6.60
 -22  -4   9    7.50    2.40
 -22  -4   9    0.70    1.70
 -22  -4   9    5.80    2.50
 -22  -4   9    3.30    2.30
  22   4  -9    6.40    2.30
  22   4  -9    2.30    2.00
 -21  -3   9    4.20    2.00
 -21  -3   9    5.10    1.80
 -21  -3   9    6.60    2.50
 -21  -3   9    5.50    2.80
  21   3  -9    6.20    2.30
  21   3  -9    6.20    2.00
 -20  -2   9    6.90    2.10
 -20  -2   9   10.10    1.90
 -20  -2   9   10.10    3.20
 -20  -2   9    9.70    2.70
  20   2  -9   11.50    2.30
  20   2  -9    7.80    1.90
 -19  -1   9   10.20    2.30
 -19  -1   9   10.90    3.10
 -19  -1   9   10.70    1.80
 -19  -1   9    8.00    2.60
  19   1  -9   11.90    2.10
  19   1  -9   15.80    2.80
 -18   0   9    8.70    3.00
 -18   0   9    2.00    1.20
  18   0  -9    4.30    1.30
  18   0  -9   10.50    2.30
  18   0  -9    5.60    1.50
 -17   1   9    5.60    2.10
 -17   1   9    5.50    2.60
 -17   1   9    3.20    0.90
  17  -1  -9    4.20    1.30
  17  -1  -9    5.70    2.10
  17  -1  -9    6.00    1.60
 -16   2   9   83.69    4.80
 -16   2   9   81.59    5.80
  16  -2  -9   77.99    4.20
  16  -2  -9   79.79    5.10
 -15   3   9   58.89    3.00
 -15   3   9   53.29    4.90
 -15   3   9   63.59    4.30
  15  -3  -9   68.49    4.10
  15  -3  -9   59.59    4.50
 -14   4   9   90.29    4.70
 -14   4   9   70.99    4.80
  14  -4  -9   79.79    4.00
  14  -4  -9   75.79    5.20
 -13   5   9    3.00    1.80
 -13   5   9    4.80    2.10
  13  -5  -9    3.70    1.40
  13  -5  -9    2.30    2.20
 -12   6   9  233.78    7.80
 -12   6   9  208.48    8.80
 -12   6   9  211.88    9.60
  12  -6  -9  226.28    8.80
 -11   7   9    3.20    2.00
 -11   7   9    4.80    1.50
 -11   7   9    3.10    2.20
  11  -7  -9    3.90    1.70
 -10   8   9   54.79    4.30
 -10   8   9   58.09    3.30
 -10   8   9   54.59    3.80
 -10   8   9   54.49    4.80
  -9   9   9   52.69    5.30
  -9   9   9   45.10    4.30
  -9   9   9   58.89    4.90
  -9   9   9   54.59    3.70
  -9   9   9   59.79    3.70
  -8  10   9   15.60    2.50
  -8  10   9   12.80    3.50
  -8  10   9   17.60    2.30
  -8  10   9   17.90    3.50
  -8  10   9   16.20    3.30
  -7  11   9   50.99    4.60
  -7  11   9   45.00    3.40
  -7  11   9   45.00    5.60
  -7  11   9   47.50    4.00
  -6  12   9    0.80    2.60
  -6  12   9    8.20    3.90
  -6  12   9   -0.50    2.00
  -6  12   9    2.00    1.50
  -6  12   9    2.10    1.90
  -5  13   9   24.00    5.00
  -5  13   9   24.80    5.20
  -5  13   9   13.10    3.00
  -5  13   9   20.90    3.60
  -5  13   9   16.00    2.30
  -4  14   9   -0.10    2.70
  -4  14   9    0.20    2.30
  -4  14   9    5.20    3.60
  -4  14   9   -1.00    1.70
  -4  14   9    1.00    2.00
  -3  15   9    3.00    2.80
  -3  15   9    4.90    2.00
  -3  15   9    5.70    4.10
  -3  15   9    5.00    2.10
  -3  15   9    1.40    3.20
 -30 -10  10    1.50    1.70
 -30 -10  10    0.70    3.20
  30  10 -10   -5.20    2.90
  30  10 -10    6.70    3.10
 -29  -9  10    5.80    2.80
 -29  -9  10   -1.00    2.80
 -29  -9  10    4.10    2.10
  29   9 -10   -0.10    3.50
  29   9 -10   -6.00    4.00
 -28  -8  10    0.40    1.80
 -28  -8  10   -0.50    2.70
 -28  -8  10    2.60    1.90
  28   8 -10   -0.30    2.70
  28   8 -10    1.60    2.30
 -27  -7  10    3.90    2.90
 -27  -7  10    6.80    2.40
 -27  -7  10    6.00    2.30
  27   7 -10    3.60    2.70
  27   7 -10   10.30    3.30
 -26  -6  10   10.40    2.90
 -26  -6  10   11.90    3.20
 -26  -6  10   10.30    3.90
  26   6 -10   22.80    4.40
  26   6 -10   12.70    3.10
 -25  -5  10   27.30    4.50
 -25  -5  10   13.30    3.20
 -25  -5  10   14.80    3.40
  25   5 -10   11.60    3.30
  25   5 -10   16.40    3.40
 -24  -4  10    8.00    2.30
 -24  -4  10    9.80    3.80
 -24  -4  10    5.90    2.70
  24   4 -10    9.00    3.50
  24   4 -10    6.70    2.20
 -23  -3  10   77.39    4.70
 -23  -3  10   80.49    6.40
 -23  -3  10   71.39    5.70
 -23  -3  10   80.29    5.50
  23   3 -10   80.39    5.60
  23   3 -10   81.69    4.90
 -22  -2  10   59.49    3.80
 -22  -2  10   59.49    4.60
 -22  -2  10   60.09    5.40
 -22  -2  10   59.89    5.20
  22   2 -10   61.79    4.80
  22   2 -10   69.79    4.20
 -21  -1  10  128.79    6.80
 -21  -1  10  139.59    5.90
 -21  -1  10  129.39    7.50
 -21  -1  10  123.59    7.70
  21   1 -10  122.09    5.80
  21   1 -10  132.49    5.50
  21   1 -10  130.99    6.90
 -20   0  10   73.09    4.80
 -20   0  10   72.29    3.60
 -20   0  10   67.39    5.60
  20   0 -10   66.69    3.70
  20   0 -10   69.49    3.60
  20   0 -10   72.79    5.00
 -19   1  10   70.99    4.80
 -19   1  10   79.99    3.60
 -19   1  10   79.09    5.80
  19  -1 -10   79.59    3.70
  19  -1 -10   67.09    5.00
  19  -1 -10   75.69    3.80
 -18   2  10    9.50    3.10
 -18   2  10    5.00    1.90
  18  -2 -10    6.90    2.30
  18  -2 -10    5.80    1.70
 -17   3  10   38.90    2.70
 -17   3  10   24.50    3.20
 -17   3  10   26.30    4.00
  17  -3 -10   29.60    2.60
  17  -3 -10   33.90    3.60
 -16   4  10   50.29    3.00
 -16   4  10   49.70    4.10
 -16   4  10   51.09    4.90
  16  -4 -10   47.60    3.00
  16  -4 -10   51.19    4.40
 -15   5  10   13.70    2.90
 -15   5  10   14.30    2.50
 -15   5  10   17.60    3.40
  15  -5 -10   15.70    2.10
  15  -5 -10   13.00    3.20
 -14   6  10    5.30    2.70
 -14   6  10    3.30    2.00
 -14   6  10    3.30    2.10
  14  -6 -10    5.80    1.60
 -13   7  10   32.00    3.90
 -13   7  10   33.60    3.50
 -13   7  10   34.50    2.30
 -13   7  10   41.20    4.70
  13  -7 -10   35.90    3.10
 -12   8  10   -0.80    1.90
 -12   8  10   -0.30    1.00
 -12   8  10    1.40    1.60
 -12   8  10   -1.70    2.10
 -12   8  10    0.30    2.30
 -11   9  10   66.89    5.10
 -11   9  10   67.59    4.40
 -11   9  10   72.39    4.00
 -11   9  10   72.19    5.80
 -11   9  10   63.09    5.50
 -10  10  10   40.50    3.20
 -10  10  10   36.80    5.00
 -10  10  10   31.10    4.30
 -10  10  10   35.90    3.20
 -10  10  10   31.70    4.20
  -9  11  10    9.60    2.40
  -9  11  10   14.30    2.40
  -9  11  10   15.50    5.80
  -9  11  10   11.40    3.30
  -9  11  10   19.40    5.20
  -8  12  10    6.00    2.80
  -8  12  10    4.10    2.90
  -8  12  10    5.20    2.10
  -8  12  10    8.40    2.00
  -8  12  10    3.30    3.10
  -7  13  10   -4.20    1.80
  -7  13  10    0.00    2.30
  -7  13  10    2.60    1.60
  -7  13  10   -3.90    2.30
  -7  13  10    3.20    3.50
  -6  14  10   -2.00    2.00
  -6  14  10   -1.40    2.90
  -6  14  10   -1.90    1.90
  -6  14  10   -1.00    2.70
  -5  15  10   -0.60    2.10
  -5  15  10    0.50    2.10
  -5  15  10   -2.40    2.20
  -5  15  10    1.90    3.70
  -5  15  10    0.30    2.90
 -31  -9  11    0.50    2.70
 -31  -9  11    4.00    2.50
  31   9 -11    7.20    4.00
  31   9 -11   -0.50    3.30
 -30  -8  11    2.70    2.40
 -30  -8  11    5.30    3.70
 -30  -8  11    1.70    2.30
  30   8 -11    0.10    2.90
  30   8 -11    5.20    2.70
 -29  -7  11    4.90    3.00
 -29  -7  11    0.30    2.00
 -29  -7  11   -0.10    2.30
  29   7 -11   -2.60    2.10
  29   7 -11    0.30    2.20
 -28  -6  11   21.60    4.00
 -28  -6  11   27.20    3.70
 -28  -6  11   24.10    4.60
  28   6 -11   16.50    3.40
  28   6 -11   23.20    4.30
 -27  -5  11   14.60    3.00
 -27  -5  11    8.50    3.70
 -27  -5  11   18.70    4.00
  27   5 -11   15.10    3.40
  27   5 -11   18.80    4.00
 -26  -4  11   27.00    3.20
 -26  -4  11   23.80    4.20
 -26  -4  11   31.90    4.60
 -26  -4  11   25.00    3.60
  26   4 -11   29.40    4.20
  26   4 -11   26.30    3.50
 -25  -3  11   27.30    3.70
 -25  -3  11   36.80    3.40
 -25  -3  11   32.80    4.50
 -25  -3  11   41.00    5.10
  25   3 -11   41.70    4.40
  25   3 -11   38.30    3.70
 -24  -2  11    2.90    1.60
 -24  -2  11    0.10    2.40
 -24  -2  11    2.40    1.90
 -24  -2  11    1.70    2.10
  24   2 -11    1.90    2.30
  24   2 -11    1.90    1.70
 -23  -1  11   10.30    3.30
 -23  -1  11   15.20    3.00
 -23  -1  11   16.70    3.80
 -23  -1  11   12.70    2.10
  23   1 -11   12.00    2.10
  23   1 -11   18.50    3.40
  23   1 -11   11.70    2.30
 -22   0  11    2.00    1.20
 -22   0  11    2.40    2.70
 -22   0  11    1.10    1.70
 -22   0  11    3.00    1.90
  22   0 -11    0.60    1.20
  22   0 -11    2.20    1.30
  22   0 -11    4.10    2.10
 -21   1  11    1.30    2.50
 -21   1  11    3.70    1.10
 -21   1  11    8.80    2.60
  21  -1 -11    5.90    1.80
  21  -1 -11    1.80    2.00
  21  -1 -11    4.30    1.50
 -20   2  11   22.40    3.10
 -20   2  11   18.90    4.10
  20  -2 -11   18.00    2.50
  20  -2 -11   18.30    3.30
 -19   3  11    0.90    1.80
 -19   3  11    2.90    2.50
  19  -3 -11    1.40    2.10
 -18   4  11  237.98   11.50
 -18   4  11  234.48   10.20
 -18   4  11  246.38    8.70
  18  -4 -11  237.08   10.70
  18  -4 -11  240.28    9.00
 -17   5  11    5.30    1.70
 -17   5  11    3.40    2.10
 -17   5  11    4.50    2.90
  17  -5 -11    6.70    2.60
  17  -5 -11    5.50    1.80
 -16   6  11   31.20    3.90
 -16   6  11   27.70    4.30
 -16   6  11   28.00    3.20
  16  -6 -11   25.80    4.10
  16  -6 -11   33.80    2.80
 -15   7  11    8.70    3.10
 -15   7  11    4.60    2.40
 -15   7  11   10.00    2.90
  15  -7 -11    5.80    1.90
 -14   8  11   19.80    3.40
 -14   8  11   32.40    4.70
 -14   8  11   23.90    3.90
  14  -8 -11   28.00    3.10
 -13   9  11    6.30    2.10
 -13   9  11    8.90    3.20
 -13   9  11    5.30    2.70
 -13   9  11    6.00    2.70
 -13   9  11    4.70    1.50
 -12  10  11    7.50    3.00
 -12  10  11    3.20    3.00
 -12  10  11    3.20    1.80
 -12  10  11    4.30    2.80
 -12  10  11    3.20    1.60
 -11  11  11    6.00    3.20
 -11  11  11    6.10    2.00
 -11  11  11    7.70    3.40
 -11  11  11    6.50    2.00
 -11  11  11    4.50    2.70
 -10  12  11    6.40    2.20
 -10  12  11    4.00    2.90
 -10  12  11   14.40    3.80
 -10  12  11   11.80    2.30
 -10  12  11   13.00    3.40
  -9  13  11   -1.00    2.10
  -9  13  11   -0.20    1.30
  -9  13  11    0.60    2.60
  -9  13  11    0.90    3.00
  -9  13  11    0.10    1.90
  -8  14  11   10.50    3.40
  -8  14  11    5.80    2.80
  -8  14  11    5.40    2.80
  -8  14  11    2.70    3.60
  -8  14  11   10.10    2.00
  -7  15  11   19.10    5.00
  -7  15  11    9.90    3.30
  -7  15  11    9.40    3.20
  -7  15  11    4.20    4.00
 -32  -8  12    7.90    3.00
 -32  -8  12   10.90    6.20
 -32  -8  12   10.00    3.40
  32   8 -12    9.90    4.20
  32   8 -12   10.60    6.00
 -31  -7  12    1.10    2.50
 -31  -7  12    5.00    3.60
 -31  -7  12    1.20    2.20
  31   7 -12    1.40    3.00
  31   7 -12   -1.00    2.00
 -30  -6  12    2.00    3.10
 -30  -6  12    0.80    2.60
 -30  -6  12    1.00    1.80
  30   6 -12    0.80    2.00
  30   6 -12    6.80    3.50
 -29  -5  12    1.70    2.90
 -29  -5  12    0.30    2.60
 -29  -5  12   -0.10    1.70
  29   5 -12    1.00    2.40
  29   5 -12    0.60    2.00
 -28  -4  12    6.50    2.90
 -28  -4  12    9.50    3.10
 -28  -4  12    8.90    3.80
 -28  -4  12    6.90    2.50
  28   4 -12    4.90    2.70
  28   4 -12    1.60    2.30
 -27  -3  12   24.60    4.80
 -27  -3  12   28.30    3.80
 -27  -3  12   26.00    4.50
 -27  -3  12   22.20    3.00
  27   3 -12   22.30    3.20
  27   3 -12   26.90    4.20
 -26  -2  12   87.49    5.90
 -26  -2  12   86.89    6.60
 -26  -2  12   94.89    7.20
 -26  -2  12   77.39    4.70
  26   2 -12   76.49    4.40
  26   2 -12   78.29    5.00
  26   2 -12   79.09    6.00
 -25  -1  12    3.00    2.80
 -25  -1  12    2.30    2.10
 -25  -1  12    2.60    1.50
 -25  -1  12    6.00    2.70
  25   1 -12    4.70    1.70
  25   1 -12    5.20    2.70
  25   1 -12    5.80    2.00
 -24   0  12   65.79    6.00
 -24   0  12   69.89    5.10
 -24   0  12   75.89    6.30
 -24   0  12   69.19    3.80
  24   0 -12   69.79    5.40
  24   0 -12   68.39    4.10
  24   0 -12   75.29    4.00
 -23   1  12  107.59    4.80
 -23   1  12  121.19    6.60
 -23   1  12  131.99    8.10
  23  -1 -12  116.19    7.00
  23  -1 -12  105.99    5.20
 -22   2  12   44.70    5.20
 -22   2  12   49.99    4.40
  22  -2 -12   50.29    4.70
  22  -2 -12   51.39    3.60
 -21   3  12    2.60    2.10
 -21   3  12    5.30    3.00
  21  -3 -12    3.50    1.90
  21  -3 -12    5.60    2.40
 -20   4  12    9.50    1.80
 -20   4  12    7.00    2.40
 -20   4  12    7.70    3.30
  20  -4 -12   11.70    2.20
  20  -4 -12   12.50    3.00
 -19   5  12  108.89    7.50
 -19   5  12  116.19    5.20
 -19   5  12  122.29    6.80
  19  -5 -12  110.39    7.20
  19  -5 -12  112.59    5.30
 -18   6  12   11.70    2.30
 -18   6  12   10.50    3.50
 -18   6  12   12.20    3.00
  18  -6 -12    6.80    1.80
  18  -6 -12   16.80    3.80
 -17   7  12    6.20    2.50
 -17   7  12    4.70    3.10
 -17   7  12    7.40    2.90
  17  -7 -12    2.70    1.80
 -16   8  12   12.20    3.40
 -16   8  12   16.80    4.20
 -16   8  12   16.70    3.40
  16  -8 -12   13.80    2.60
 -15   9  12   10.90    3.30
 -15   9  12   17.30    3.30
 -15   9  12   21.40    4.00
 -15   9  12   16.20    2.00
 -15   9  12   15.70    4.00
 -14  10  12    8.70    2.40
 -14  10  12    4.10    2.90
 -14  10  12    3.50    3.60
 -14  10  12    6.10    3.20
 -14  10  12    2.30    1.50
 -13  11  12   10.90    2.50
 -13  11  12    5.90    2.00
 -13  11  12   12.80    3.70
 -13  11  12   10.10    3.40
 -13  11  12    8.80    3.50
 -12  12  12    1.60    1.80
 -12  12  12    7.90    3.20
 -12  12  12    5.10    3.20
 -12  12  12    5.10    2.10
 -12  12  12    2.40    3.30
 -11  13  12    7.60    3.10
 -11  13  12    1.60    2.00
 -11  13  12    3.50    3.30
 -11  13  12    0.90    3.00
 -11  13  12    2.20    1.60
 -10  14  12   -3.70    2.50
 -10  14  12    1.50    2.70
 -10  14  12   -1.70    2.00
 -10  14  12    0.10    2.70
 -10  14  12    0.50    1.50
  -9  15  12    2.20    2.70
  -9  15  12    0.20    3.30
  -9  15  12    0.40    3.40
  -9  15  12    3.60    2.70
  34   8 -13    4.70    3.40
 -33  -7  13    0.90    2.90
 -33  -7  13    0.20    2.00
 -33  -7  13   -5.30    3.40
  33   7 -13   -2.20    2.00
  33   7 -13    0.20    3.10
 -32  -6  13    0.30    5.50
 -32  -6  13    4.20    2.30
 -32  -6  13   -1.40    2.90
  32   6 -13    2.90    3.10
  32   6 -13   -1.80    1.90
 -31  -5  13    6.50    3.70
 -31  -5  13    7.60    4.30
 -31  -5  13    3.70    2.30
  31   5 -13    7.20    3.40
  31   5 -13    9.60    3.00
 -30  -4  13    9.20    2.40
 -30  -4  13   11.30    3.10
 -30  -4  13   16.40    4.40
 -30  -4  13   13.10    3.90
  30   4 -13   11.30    3.80
  30   4 -13   11.70    3.10
 -29  -3  13   27.80    4.70
 -29  -3  13   25.60    5.20
 -29  -3  13   25.50    3.20
 -29  -3  13   28.10    4.20
  29   3 -13   29.70    4.60
  29   3 -13   25.00    3.60
  29   3 -13   24.70    2.90
 -28  -2  13   10.50    3.50
 -28  -2  13    8.00    3.70
 -28  -2  13   10.50    2.60
 -28  -2  13   16.10    3.60
  28   2 -13   12.20    3.40
  28   2 -13   13.20    2.50
  28   2 -13   11.00    2.80
 -27  -1  13   29.30    4.80
 -27  -1  13   36.20    6.30
 -27  -1  13   26.40    3.90
 -27  -1  13   32.00    3.00
  27   1 -13   28.20    2.90
  27   1 -13   30.80    4.30
  27   1 -13   31.70    3.20
 -26   0  13    3.10    2.20
 -26   0  13   -0.50    1.10
 -26   0  13   -0.40    2.70
 -26   0  13   -2.10    1.60
  26   0 -13    1.30    1.60
  26   0 -13    4.60    2.60
  26   0 -13   -0.80    1.40
 -25   1  13   54.99    5.90
 -25   1  13   53.99    4.80
 -25   1  13   57.59    3.20
  25  -1 -13   55.89    3.70
  25  -1 -13   51.79    5.10
 -24   2  13    1.80    2.20
 -24   2  13    2.60    1.10
 -24   2  13    3.30    3.00
  24  -2 -13    1.50    2.30
  24  -2 -13    9.40    2.40
 -23   3  13   10.60    2.90
 -23   3  13   16.90    4.30
  23  -3 -13   15.50    3.60
  23  -3 -13   14.00    2.60
 -22   4  13   33.20    5.10
 -22   4  13   44.90    4.50
  22  -4 -13   49.50    3.50
  22  -4 -13   43.50    4.80
 -21   5  13   21.20    4.60
 -21   5  13   16.50    2.10
 -21   5  13   21.30    3.80
  21  -5 -13   26.50    4.80
  21  -5 -13   20.10    2.50
 -20   6  13    0.60    1.70
 -20   6  13    3.40    3.10
 -20   6  13   -0.60    2.10
  20  -6 -13    1.60    1.50
  20  -6 -13    4.50    3.00
 -19   7  13   41.90    4.80
 -19   7  13   49.50    5.70
 -19   7  13   39.90    3.80
  19  -7 -13   38.50    3.40
 -18   8  13  104.99    7.00
 -18   8  13  103.19    6.20
 -18   8  13  117.09    8.20
  18  -8 -13  109.59    5.80
 -17   9  13   73.79    6.90
 -17   9  13   84.19    7.30
 -17   9  13   88.69    6.00
 -17   9  13   79.69    5.70
 -16  10  13    6.50    5.20
 -16  10  13    4.70    3.20
 -16  10  13    1.00    1.90
 -16  10  13    1.50    1.40
 -16  10  13    2.00    3.00
 -15  11  13   10.60    3.90
 -15  11  13    9.10    2.00
 -15  11  13    9.90    3.50
 -15  11  13   16.10    3.10
 -15  11  13   13.10    4.00
 -14  12  13    2.00    2.00
 -14  12  13    0.80    1.70
 -14  12  13    3.10    3.20
 -14  12  13    5.70    3.20
 -14  12  13    4.10    3.10
 -13  13  13    3.80    2.20
 -13  13  13   -2.00    2.40
 -13  13  13    7.00    3.80
 -13  13  13    3.90    1.90
 -13  13  13    5.10    3.30
 -12  14  13    2.50    3.10
 -12  14  13    0.00    2.80
 -12  14  13    1.60    3.10
 -12  14  13    0.10    1.50
 -12  14  13   -1.40    3.50
 -35  -7  14    1.10    3.60
 -35  -7  14   -2.70    3.70
 -35  -7  14   -0.60    3.30
  35   7 -14    2.70    4.00
  35   7 -14   -5.60    3.60
 -34  -6  14    5.40    3.60
 -34  -6  14    0.30    3.90
 -34  -6  14    4.70    3.00
  34   6 -14    3.20    3.40
  34   6 -14    7.70    3.40
 -33  -5  14    8.60    2.50
 -33  -5  14    8.50    4.10
 -33  -5  14   12.90    4.30
  33   5 -14    9.70    3.70
  33   5 -14   13.80    4.00
 -32  -4  14    7.70    2.50
 -32  -4  14    8.60    4.20
 -32  -4  14    1.70    3.00
 -32  -4  14    5.80    2.70
  32   4 -14    8.70    3.50
  32   4 -14    5.90    2.90
 -31  -3  14    9.00    3.20
 -31  -3  14   10.20    3.70
 -31  -3  14    5.70    3.50
 -31  -3  14    9.10    2.40
  31   3 -14    6.70    3.40
  31   3 -14   11.20    2.60
  31   3 -14   10.20    3.20
 -30  -2  14    1.40    1.50
 -30  -2  14   -5.20    1.90
 -30  -2  14    1.40    2.00
 -30  -2  14    5.50    3.30
  30   2 -14    1.90    1.80
  30   2 -14   -0.50    1.90
  30   2 -14    1.40    2.50
 -29  -1  14    2.30    2.60
 -29  -1  14   -1.20    2.70
 -29  -1  14   -2.20    2.40
 -29  -1  14    2.20    1.60
  29   1 -14    1.50    2.70
  29   1 -14    5.70    2.20
  29   1 -14    3.20    1.80
 -28   0  14    8.00    2.00
 -28   0  14    7.10    3.50
 -28   0  14    7.70    2.80
 -28   0  14    3.70    2.70
  28   0 -14    8.70    3.30
  28   0 -14    7.40    2.20
  28   0 -14    6.90    2.20
 -27   1  14   12.00    3.90
 -27   1  14   15.80    3.70
 -27   1  14    6.00    3.50
 -27   1  14   13.40    1.90
  27  -1 -14   15.10    2.80
  27  -1 -14    9.40    3.20
 -26   2  14   51.99    6.00
 -26   2  14   43.30    4.70
  26  -2 -14   53.59    5.30
  26  -2 -14   44.10    3.80
 -25   3  14    0.00    3.00
 -25   3  14   -0.90    2.80
  25  -3 -14    0.10    2.40
  25  -3 -14    3.00    2.10
 -24   4  14    3.60    2.70
 -24   4  14    1.40    2.80
  24  -4 -14    3.60    4.20
  24  -4 -14    3.60    1.80
 -23   5  14  129.99    5.60
 -23   5  14  127.19    7.80
 -23   5  14  140.09    9.10
  23  -5 -14  124.49    9.20
  23  -5 -14  129.19    6.00
 -22   6  14    0.70    2.90
 -22   6  14    6.60    3.30
 -22   6  14    6.40    1.90
  22  -6 -14    2.00    1.70
 -21   7  14   40.20    5.10
 -21   7  14   40.20    5.40
 -21   7  14   35.20    3.30
  21  -7 -14   35.00    3.30
  21  -7 -14   34.40    5.20
 -20   8  14   14.20    3.80
 -20   8  14    3.90    3.00
 -20   8  14   14.60    3.20
  20  -8 -14   14.40    2.70
 -19   9  14    8.40    3.70
 -19   9  14   12.60    3.40
 -19   9  14    1.50    2.80
 -18  10  14   -2.90    2.50
 -18  10  14    5.80    3.50
 -18  10  14    1.20    2.80
 -18  10  14    0.80    2.10
 -17  11  14    0.00    2.50
 -17  11  14    1.00    2.20
 -17  11  14    2.80    3.90
 -17  11  14    8.70    3.60
 -17  11  14   -1.20    1.20
 -16  12  14    6.10    3.10
 -16  12  14    4.00    2.00
 -16  12  14    7.20    3.80
 -16  12  14    6.20    2.00
 -16  12  14    3.70    3.10
 -15  13  14    5.80    3.70
 -15  13  14    6.30    3.60
 -15  13  14   -0.30    2.90
 -15  13  14    4.90    2.20
 -15  13  14    3.70    2.10
 -14  14  14    1.70    3.20
 -14  14  14   -0.90    3.20
 -14  14  14    4.00    3.60
 -14  14  14    0.10    2.10
 -14  14  14    1.10    1.90
 -36  -6  15    8.10    4.50
 -36  -6  15   11.90    3.40
 -36  -6  15    1.50    3.80
  36   6 -15    9.00    3.70
  36   6 -15    4.90    4.40
 -35  -5  15    2.00    3.60
 -35  -5  15    2.50    3.80
 -35  -5  15    0.10    2.10
  35   5 -15    3.20    2.70
  35   5 -15    3.10    3.10
  35   5 -15    3.80    2.40
 -34  -4  15   12.10    5.00
 -34  -4  15   14.50    5.00
 -34  -4  15   10.60    4.50
 -34  -4  15   14.40    3.20
  34   4 -15   10.40    3.90
  34   4 -15   22.90    4.00
  34   4 -15   16.20    3.10
 -33  -3  15    0.30    2.00
 -33  -3  15   -0.20    2.80
 -33  -3  15   -2.00    2.50
 -33  -3  15    0.60    1.70
  33   3 -15   -2.50    3.10
  33   3 -15    2.40    2.90
  33   3 -15    4.60    2.70
 -32  -2  15    7.80    3.90
 -32  -2  15    0.20    3.20
 -32  -2  15    3.10    1.90
 -32  -2  15    4.90    2.60
  32   2 -15    0.70    2.10
  32   2 -15    4.00    3.10
  32   2 -15    4.80    1.90
 -31  -1  15   38.60    4.80
 -31  -1  15   44.20    5.80
 -31  -1  15   44.90    3.60
 -31  -1  15   44.80    6.00
  31   1 -15   48.70    5.50
  31   1 -15   45.50    3.70
  31   1 -15   43.50    4.00
 -30   0  15    1.50    1.30
 -30   0  15    4.10    3.20
 -30   0  15    0.60    2.10
 -30   0  15    0.10    2.40
  30   0 -15    0.40    2.40
  30   0 -15    0.70    1.90
 -29   1  15   58.19    6.30
 -29   1  15   66.39    6.90
 -29   1  15   68.39    3.70
 -29   1  15   60.39    5.50
  29  -1 -15   73.99    4.60
  29  -1 -15   58.89    5.90
 -28   2  15   -1.60    3.00
 -28   2  15   -0.10    2.10
 -28   2  15    0.50    2.10
  28  -2 -15   -1.10    2.60
  28  -2 -15    4.00    2.30
 -27   3  15    7.80    3.80
 -27   3  15   14.30    3.30
  27  -3 -15    7.40    3.50
  27  -3 -15   10.80    2.60
 -26   4  15   48.80    5.00
 -26   4  15   56.19    6.40
  26  -4 -15   47.20    5.60
  26  -4 -15   49.80    3.70
 -25   5  15   38.80    5.70
 -25   5  15   40.80    4.80
  25  -5 -15   40.50    5.40
  25  -5 -15   44.70    3.40
 -24   6  15   83.19    6.40
 -24   6  15   91.99    7.90
 -24   6  15   90.39    4.50
  24  -6 -15   68.59    6.70
  24  -6 -15   83.09    4.70
 -23   7  15   81.99    7.50
 -23   7  15   70.19    6.20
 -23   7  15   79.29    4.60
  23  -7 -15   78.79    4.70
  23  -7 -15   82.49    7.00
 -22   8  15   16.40    4.60
 -22   8  15   14.20    3.00
 -22   8  15   24.80    4.60
  22  -8 -15   19.20    2.80
 -21   9  15   23.60    5.30
 -21   9  15   25.00    4.70
 -21   9  15   24.40    4.10
 -20  10  15    3.90    3.20
 -20  10  15    5.50    3.10
 -20  10  15    0.90    3.20
 -20  10  15    8.10    2.70
 -19  11  15    1.50    3.20
 -19  11  15   -0.40    4.80
 -19  11  15    9.20    3.20
 -19  11  15    1.40    3.00
 -18  12  15    0.90    2.30
 -18  12  15    2.20    3.60
 -18  12  15    5.50    3.50
 -18  12  15    3.30    3.40
 -17  13  15    6.50    3.90
 -17  13  15   12.00    3.00
 -17  13  15   11.80    3.70
 -17  13  15    3.00    1.80
 -17  13  15    3.80    3.90
 -16  14  15   -5.60    3.30
 -16  14  15    2.90    3.40
 -16  14  15    4.00    3.70
 -16  14  15    3.80    2.00
 -16  14  15    2.30    2.20
 -37  -5  16   15.50    4.60
 -37  -5  16   16.80    3.70
 -37  -5  16   20.50    8.10
  37   5 -16   14.90    4.00
  37   5 -16   23.20    3.80
 -36  -4  16    3.20    2.10
 -36  -4  16    7.20    4.50
 -36  -4  16    5.80    2.70
 -36  -4  16    3.90    3.60
  36   4 -16    3.40    3.70
  36   4 -16    0.90    3.10
  36   4 -16    0.20    2.30
 -35  -3  16    7.00    2.30
 -35  -3  16    8.30    3.80
 -35  -3  16   12.30    3.70
  35   3 -16   10.00    2.70
  35   3 -16    6.80    2.90
 -34  -2  16   -0.60    1.50
 -34  -2  16    2.20    2.40
 -34  -2  16   -2.20    2.80
 -34  -2  16    6.70    3.90
  34   2 -16    0.60    1.90
  34   2 -16    1.00    3.00
  34   2 -16    2.80    2.60
 -33  -1  16    7.10    2.00
 -33  -1  16    4.90    3.20
 -33  -1  16    2.00    2.50
 -33  -1  16    7.50    3.70
  33   1 -16    2.00    2.00
  33   1 -16   -0.20    3.30
  33   1 -16    3.50    2.40
 -32   0  16   27.20    4.40
 -32   0  16   25.40    5.90
 -32   0  16   23.90    2.70
 -32   0  16   29.40    5.50
  32   0 -16   25.90    3.30
  32   0 -16   29.00    4.90
 -31   1  16   19.60    2.30
 -31   1  16   23.30    5.90
 -31   1  16   19.20    5.10
 -31   1  16   18.60    4.00
  31  -1 -16   27.40    5.30
  31  -1 -16   20.60    3.50
 -30   2  16    7.00    3.20
 -30   2  16   16.60    4.70
 -30   2  16   12.30    4.40
  30  -2 -16   12.00    3.00
  30  -2 -16    5.00    3.00
 -29   3  16    1.80    3.50
 -29   3  16    4.70    2.80
  29  -3 -16   -1.40    2.40
  29  -3 -16    5.30    2.20
 -28   4  16    2.00    2.50
 -28   4  16    2.20    3.60
  28  -4 -16    5.50    3.50
  28  -4 -16    3.10    1.80
 -27   5  16   -1.60    2.90
 -27   5  16    1.20    2.30
  27  -5 -16    0.50    1.60
  27  -5 -16    0.30    2.70
 -26   6  16    1.60    2.70
 -26   6  16    1.00    3.70
 -26   6  16    1.80    1.60
  26  -6 -16    0.10    2.70
  26  -6 -16   -0.10    1.50
 -25   7  16    9.50    4.30
 -25   7  16    6.70    2.00
 -25   7  16    5.00    3.10
  25  -7 -16    7.10    3.80
  25  -7 -16    9.00    2.20
 -24   8  16   -1.20    1.80
 -24   8  16   -0.20    3.40
 -24   8  16    1.30    2.80
  24  -8 -16    0.90    1.60
 -23   9  16    3.90    2.90
 -23   9  16    2.60    2.40
 -23   9  16   23.70    5.20
 -22  10  16   16.50    3.70
 -22  10  16   19.50    4.00
 -22  10  16   11.30    3.90
 -22  10  16   19.10    5.00
 -21  11  16    6.30    3.80
 -21  11  16    1.80    2.90
 -21  11  16    0.70    2.40
 -20  12  16    7.80    3.00
 -20  12  16    1.00    2.90
 -20  12  16    5.20    3.90
 -20  12  16    3.60    3.70
 -19  13  16    7.20    3.90
 -19  13  16    2.90    2.40
 -19  13  16    2.30    4.10
 -19  13  16    6.10    3.90
 -38  -4  17   -2.70    2.00
 -38  -4  17   -2.50    3.70
  38   4 -17   -1.60    2.20
  38   4 -17    2.10    2.90
 -37  -3  17   -2.40    1.50
 -37  -3  17    2.00    2.70
 -37  -3  17    8.80    4.30
 -37  -3  17   -1.00    3.30
  37   3 -17    1.80    2.10
  37   3 -17   -0.50    3.40
  37   3 -17    0.60    3.00
 -36  -2  17    3.50    2.50
 -36  -2  17    2.70    3.50
 -36  -2  17    0.80    3.40
  36   2 -17    3.00    2.10
  36   2 -17    0.40    2.20
  36   2 -17    1.60    3.30
 -35  -1  17   39.80    6.20
 -35  -1  17   41.50    3.70
 -35  -1  17   43.00    6.40
 -35  -1  17   44.90    5.40
  35   1 -17   49.99    6.10
  35   1 -17   50.29    4.20
 -34   0  17   -2.10    3.30
 -34   0  17   -2.90    1.00
 -34   0  17   -0.80    2.90
 -34   0  17    5.30    2.50
  34   0 -17    0.80    2.10
  34   0 -17    0.20    3.20
 -33   1  17   24.80    2.50
 -33   1  17   30.90    5.80
 -33   1  17   23.40    4.40
 -33   1  17   26.40    5.80
  33  -1 -17   30.40    5.40
  33  -1 -17   26.00    3.40
 -32   2  17   -2.30    3.10
 -32   2  17    0.20    2.80
 -32   2  17   -1.90    2.30
  32  -2 -17    2.60    2.20
  32  -2 -17   -4.80    2.30
 -31   3  17    8.50    3.90
 -31   3  17   10.00    4.40
 -31   3  17   11.10    3.50
  31  -3 -17   10.00    2.60
  31  -3 -17    8.00    3.60
 -30   4  17   -1.90    1.90
 -30   4  17    1.70    3.20
  30  -4 -17    4.60    3.30
  30  -4 -17    6.00    2.10
 -29   5  17    4.60    3.00
 -29   5  17   -0.30    3.40
  29  -5 -17    4.20    2.00
  29  -5 -17    5.30    3.50
 -28   6  17    5.90    3.80
 -28   6  17    9.70    3.40
  28  -6 -17    6.70    3.40
  28  -6 -17    5.30    1.90
 -27   7  17    8.50    2.10
 -27   7  17   13.00    4.60
 -27   7  17   11.20    3.70
  27  -7 -17    8.70    2.20
  27  -7 -17    2.70    3.40
 -26   8  17   14.10    2.80
 -26   8  17   12.00    3.60
 -26   8  17   13.50    4.80
  26  -8 -17   16.30    2.50
 -25   9  17    6.20    3.70
 -25   9  17   10.40    3.60
 -25   9  17   10.00    2.70
 -24  10  17   35.20    5.10
 -24  10  17   20.30    3.60
 -24  10  17   21.90    5.20
 -23  11  17    3.40    3.50
 -23  11  17   -2.30    2.90
 -23  11  17    1.50    3.00
 -23  11  17    0.70    2.70
 -22  12  17   -1.40    2.40
 -22  12  17    7.50    3.40
 -22  12  17    2.20    3.10
 -22  12  17   -2.80    2.80
 -21  13  17    4.40    3.80
 -21  13  17    5.30    3.90
 -21  13  17    3.70    3.50
 -21  13  17    8.80    3.00
 -38  -2  18    7.10    2.30
 -38  -2  18    4.80    4.10
 -38  -2  18    0.70    2.90
 -38  -2  18    1.90    3.50
  38   2 -18    9.90    3.90
  38   2 -18    9.20    3.10
  38   2 -18    8.20    2.80
 -37  -1  18    9.60    4.30
 -37  -1  18   -7.30    2.90
 -37  -1  18    5.10    1.90
 -37  -1  18   -1.10    2.00
  37   1 -18   -4.10    2.00
  37   1 -18   -2.40    3.00
 -36   0  18   30.10    4.90
 -36   0  18   36.10    7.40
 -36   0  18   28.60    6.10
 -36   0  18   31.40    3.00
  36   0 -18   31.90    6.00
  36   0 -18   24.20    3.70
 -35   1  18   -3.30    2.60
 -35   1  18    2.50    2.60
 -35   1  18    3.80    3.60
  35  -1 -18    4.20    3.60
  35  -1 -18    5.20    2.70
 -34   2  18   14.30    3.70
 -34   2  18   21.20    5.90
 -34   2  18   17.30    5.10
  34  -2 -18    8.00    3.40
  34  -2 -18   16.10    3.30
 -33   3  18    7.30    3.20
 -33   3  18    3.40    3.20
 -33   3  18    4.20    3.70
  33  -3 -18   -2.20    2.70
  33  -3 -18    4.20    2.40
 -32   4  18   -1.50    2.80
 -32   4  18    2.50    3.30
 -32   4  18   -0.40    2.30
  32  -4 -18   -2.20    2.70
  32  -4 -18    2.10    1.80
 -31   5  18   13.80    4.20
 -31   5  18   16.90    5.20
  31  -5 -18   13.80    2.60
  31  -5 -18   17.00    5.00
 -30   6  18    2.50    2.60
 -30   6  18    2.30    3.30
  30  -6 -18    3.90    3.70
  30  -6 -18    3.80    1.90
 -29   7  18   20.10    5.20
 -29   7  18   17.60    4.30
  29  -7 -18   13.70    4.70
  29  -7 -18   16.20    2.50
 -28   8  18   -1.30    3.50
 -28   8  18    5.30    2.00
 -28   8  18    7.10    3.30
  28  -8 -18   10.60    4.20
  28  -8 -18    5.20    2.00
 -27   9  18   18.40    5.10
 -27   9  18   18.30    4.20
 -27   9  18   19.90    2.90
 -26  10  18    1.80    2.80
 -26  10  18    4.60    4.10
 -26  10  18    3.10    2.30
 -25  11  18    0.30    2.80
 -25  11  18    2.10    4.00
 -25  11  18    1.30    3.10
 -25  11  18    0.80    2.70
 -24  12  18   12.30    4.20
 -24  12  18   13.70    4.80
 -24  12  18    6.20    3.50
 -24  12  18    8.40    3.60
 -39  -1  19    2.60    4.30
 -39  -1  19    0.40    1.60
  39   1 -19    1.70    2.30
 -38   0  19    4.20    3.80
 -38   0  19    1.50    2.10
 -38   0  19   -0.80    1.40
 -38   0  19   -6.90    3.00
  38   0 -19    5.10    3.90
  38   0 -19   -2.40    2.20
 -37   1  19    0.70    3.40
 -37   1  19    1.40    2.50
 -37   1  19   -0.50    3.60
  37  -1 -19    1.40    2.40
  37  -1 -19   -0.50    3.30
 -36   2  19   -1.80    5.20
 -36   2  19   -0.50    3.50
 -36   2  19    1.00    2.80
  36  -2 -19    0.80    2.70
  36  -2 -19    7.50    4.20
 -35   3  19    4.10    3.70
 -35   3  19    6.40    6.30
 -35   3  19    2.90    3.50
  35  -3 -19    4.10    2.20
  35  -3 -19    1.00    4.10
 -34   4  19    4.40    3.70
 -34   4  19    1.70    2.90
  34  -4 -19    5.60    2.20
  34  -4 -19    4.10    3.50
 -33   5  19    7.40    3.20
 -33   5  19   -2.50    2.60
  33  -5 -19    2.00    1.80
  33  -5 -19   -2.30    3.30
 -32   6  19   11.50    3.90
 -32   6  19   10.20    7.90
 -32   6  19   11.10    4.10
  32  -6 -19   10.30    4.60
  32  -6 -19   12.20    2.50
 -31   7  19    4.00    4.80
 -31   7  19    3.00    3.10
  31  -7 -19    3.10    1.70
  31  -7 -19    1.10    3.60
 -30   8  19    0.20    2.80
 -30   8  19    3.60    3.60
  30  -8 -19    3.20    3.90
  30  -8 -19    0.40    1.60
 -29   9  19    3.30    3.50
 -29   9  19    2.60    1.90
 -29   9  19    3.70    4.50
 -28  10  19    7.40    3.50
 -28  10  19    4.30    2.40
 -28  10  19    7.00    4.10
 -27  11  19    2.40    3.20
 -27  11  19   -0.40    2.50
 -27  11  19    3.20    3.90
 -27  11  19   -1.60    2.70
 -39   1  20   -7.40    3.40
  39  -1 -20    0.70    2.50
 -38   2  20   12.80    4.80
 -38   2  20    7.50    4.50
 -38   2  20   13.40    5.10
  38  -2 -20   23.10    6.30
 -37   3  20    9.60    5.10
 -37   3  20    9.80    5.00
 -37   3  20    8.70    3.70
  37  -3 -20   -0.90    4.00
  37  -3 -20    8.10    2.50
 -36   4  20   -0.70    3.70
 -36   4  20    4.40    3.50
 -36   4  20   -1.10    2.80
  36  -4 -20   -2.80    3.70
 -35   5  20   21.70    4.80
 -35   5  20   15.00    5.10
 -35   5  20   28.30    6.70
  35  -5 -20   23.10    5.30
 -34   6  20    6.10    4.20
 -34   6  20    2.60    3.10
 -34   6  20   -0.30    2.80
  34  -6 -20    6.50    4.00
 -33   7  20    8.20    3.50
 -33   7  20    7.30    4.00
 -33   7  20   -2.20    3.30
  33  -7 -20   -0.70    3.80
  33  -7 -20    2.30    1.90
 -32   8  20    7.10    4.90
 -32   8  20    4.50    3.50
  32  -8 -20    2.10    3.90
  32  -8 -20    4.10    2.10
 -31   9  20    2.90    4.00
 -31   9  20   -2.20    2.60
 -30  10  20   16.40    9.00
 -37   5  21    0.00    3.60
  37  -5 -21   -0.10    5.50
 -36   6  21    2.60    3.40
  36  -6 -21    5.80    4.80
 -31   9  21    8.90    3.70
 -31   9  21    6.70    2.50
 -31   9  21    4.30    2.90
 -31   9  21   12.80    4.90
  32  -8 -21    3.50    2.10
  32  -8 -21    2.10    3.80
 -32   8  21    6.70    4.00
 -32   8  21    5.40    3.50
 -32   8  21    1.60    3.20
  33  -7 -21    6.40    2.10
  33  -7 -21   -1.50    4.00
 -33   7  21   13.30    4.70
 -33   7  21    7.90    3.50
 -33   7  21   16.10    4.80
  34  -6 -21    6.90    2.20
  34  -6 -21    4.00    3.70
 -34   6  21    7.60    4.30
 -34   6  21    5.30    3.50
 -34   6  21    4.40    4.20
  35  -5 -21   27.70    3.20
  35  -5 -21   35.80    6.60
 -35   5  21   23.50    5.00
 -35   5  21   17.70    5.60
 -35   5  21   19.10    5.60
  36  -4 -21   13.60    5.10
  36  -4 -21   16.10    3.00
 -36   4  21   14.30    3.80
 -36   4  21   25.40    6.30
 -36   4  21    9.70    4.50
  37  -3 -21    6.30    4.10
  37  -3 -21    3.80    2.40
 -37   3  21    2.80    4.50
 -37   3  21    4.40    4.10
 -37   3  21    1.20    2.80
  38  -2 -21    6.20    4.10
  38  -2 -21   -0.80    2.50
 -38   2  21    6.50    4.70
 -38   2  21    1.40    3.80
 -38   2  21    0.20    3.60
  39  -1 -21    3.80    2.90
 -39   1  21   -4.30    3.60
 -27  11  20    3.70    2.80
 -27  11  20    1.70    3.60
 -27  11  20   -0.80    3.10
 -27  11  20    2.60    3.20
 -28  10  20   19.30    4.60
 -28  10  20   15.40    5.10
 -28  10  20   18.90    3.20
  29  -9 -20    1.50    1.70
 -29   9  20   -3.80    2.40
 -29   9  20    0.40    1.90
 -29   9  20   -2.50    3.20
  30  -8 -20    4.90    2.10
  30  -8 -20    0.70    3.60
 -30   8  20    4.50    4.30
 -30   8  20    9.80    4.90
  31  -7 -20   -0.70    3.40
  31  -7 -20    1.10    1.50
 -31   7  20   -0.60    2.80
 -31   7  20    4.10    3.60
 -31   7  20    4.50    4.30
  32  -6 -20    6.20    2.00
  32  -6 -20    8.80    4.40
 -32   6  20    1.90    4.00
 -32   6  20    3.30    2.60
 -32   6  20    1.00    3.10
  33  -5 -20    2.60    1.80
  33  -5 -20    0.90    3.50
 -33   5  20    0.10    3.20
 -33   5  20    4.00    4.80
 -33   5  20   -3.10    2.50
  34  -4 -20    1.90    1.80
  34  -4 -20   -2.60    3.20
 -34   4  20   -0.50    3.30
 -34   4  20   -1.80    5.40
 -34   4  20   -0.70    4.00
  35  -3 -20   16.80    3.10
  35  -3 -20   12.40    5.90
 -35   3  20   22.50    6.40
 -35   3  20   25.30    4.60
 -35   3  20   19.40    5.10
  36  -2 -20    3.20    3.60
  36  -2 -20    2.20    2.60
 -36   2  20   -1.70    2.50
 -36   2  20   -3.20    3.60
 -36   2  20    5.80    5.90
  37  -1 -20   -2.60    2.50
  37  -1 -20   -6.80    3.00
 -37   1  20   -1.30    3.10
 -37   1  20    0.20    3.70
 -37   1  20   -1.70    2.50
  38   0 -20   20.60    5.40
  38   0 -20   26.90    4.40
 -38   0  20   17.70    5.30
 -38   0  20   21.40    4.50
 -38   0  20   24.60    2.60
 -38   0  20   33.40    7.20
  39   1 -20    1.30    2.60
 -39  -1  20    1.20    3.70
 -39  -1  20   -0.40    1.70
 -24  12  19   -1.60    3.20
 -24  12  19    1.00    3.00
 -24  12  19    0.20    3.40
 -25  11  19    1.70    3.00
 -25  11  19    1.30    2.70
 -25  11  19   -1.20    4.60
 -26  10  19   10.50    4.50
 -26  10  19    7.30    3.50
 -26  10  19    2.40    2.40
  27  -9 -19    0.20    1.70
 -27   9  19    4.20    3.00
 -27   9  19    0.10    1.90
 -27   9  19    2.70    3.50
  28  -8 -19   14.20    2.80
 -28   8  19   13.20    4.20
 -28   8  19   12.90    2.60
 -28   8  19    8.50    4.40
  29  -7 -19    8.00    4.30
  29  -7 -19    9.00    2.30
 -29   7  19    4.70    3.10
 -29   7  19    3.00    3.60
  30  -6 -19   18.00    4.70
  30  -6 -19   16.70    2.70
 -30   6  19   13.50    4.10
 -30   6  19   23.60    5.40
 -30   6  19   15.10    4.20
  31  -5 -19    2.00    1.80
  31  -5 -19   -0.30    2.70
 -31   5  19    1.90    2.70
 -31   5  19    0.40    3.50
 -31   5  19    3.70    3.10
  32  -4 -19    0.70    1.90
  32  -4 -19    0.50    3.40
 -32   4  19    5.60    3.30
 -32   4  19    6.30    3.10
 -32   4  19    6.60    3.70
  33  -3 -19    1.10    3.10
  33  -3 -19    2.60    2.30
 -33   3  19    0.30    2.60
 -33   3  19   -3.00    3.10
 -33   3  19   -2.00    2.80
  34  -2 -19   -2.50    2.90
  34  -2 -19    1.60    2.60
 -34   2  19    3.00    3.50
 -34   2  19    3.60    3.20
 -34   2  19   -4.20    2.00
  35  -1 -19   35.00    5.80
  35  -1 -19   52.09    4.60
 -35   1  19   58.59    7.20
 -35   1  19   41.90    5.90
 -35   1  19   44.50    6.50
  36   0 -19    1.00    3.30
  36   0 -19   -4.80    2.10
 -36   0  19    2.50    2.50
 -36   0  19   -0.50    1.30
 -36   0  19    8.50    4.30
 -36   0  19   -0.50    3.40
  37   1 -19    0.90    2.80
  37   1 -19   -3.80    2.80
 -37  -1  19    2.90    1.70
 -37  -1  19    0.30    3.50
 -37  -1  19    3.00    3.70
 -37  -1  19    4.70    2.70
  38   2 -19    5.40    2.80
  38   2 -19    4.20    3.80
  38   2 -19    1.70    2.70
 -38  -2  19   -0.20    1.60
 -38  -2  19    6.40    4.20
 -38  -2  19   -4.20    2.30
 -38  -2  19   -3.60    3.60
 -21  13  18   11.80    3.50
 -21  13  18    6.40    3.80
 -21  13  18    5.70    4.10
 -22  12  18    7.60    3.40
 -22  12  18   10.30    4.30
 -22  12  18    6.90    3.80
 -22  12  18    6.80    4.20
 -23  11  18   -3.60    2.50
 -23  11  18    4.60    3.10
 -23  11  18   -1.40    2.90
 -23  11  18   -2.90    3.00
 -24  10  18   -1.70    2.20
 -24  10  18   -5.10    2.80
 -24  10  18    3.20    3.30
  25  -9 -18    1.10    1.90
 -25   9  18    5.90    3.40
 -25   9  18   -1.20    1.90
 -25   9  18   -2.50    2.90
  26  -8 -18    7.20    2.20
 -26   8  18    8.30    2.40
 -26   8  18    8.90    3.30
 -26   8  18    0.90    3.20
  27  -7 -18   17.50    4.70
  27  -7 -18   18.30    2.70
 -27   7  18   25.40    4.60
 -27   7  18   18.60    2.70
 -27   7  18   12.90    4.80
  28  -6 -18   19.00    2.70
  28  -6 -18   19.70    5.10
 -28   6  18   18.30    5.00
 -28   6  18   20.30    4.20
  29  -5 -18   -1.50    2.80
  29  -5 -18    2.20    1.90
 -29   5  18    0.90    2.40
 -29   5  18   -2.90    3.10
  30  -4 -18   12.80    2.70
  30  -4 -18   11.00    3.90
 -30   4  18   13.00    4.40
 -30   4  18   13.30    4.40
 -30   4  18    5.40    3.00
  31  -3 -18    0.10    2.20
  31  -3 -18   -2.80    2.60
 -31   3  18    4.70    3.00
 -31   3  18   -1.60    3.00
 -31   3  18   -2.50    2.00
  32  -2 -18   18.30    4.60
  32  -2 -18   20.70    3.50
 -32   2  18   15.20    3.90
 -32   2  18   21.20    5.80
 -32   2  18   23.50    5.60
  33  -1 -18   22.00    3.50
  33  -1 -18   35.60    6.10
 -33   1  18   21.00    2.20
 -33   1  18   20.70    4.30
 -33   1  18   30.80    5.40
 -33   1  18   25.30    5.60
  34   0 -18    7.10    2.70
  34   0 -18    7.10    3.70
 -34   0  18    1.80    3.70
 -34   0  18    3.70    1.70
 -34   0  18   12.60    3.40
 -34   0  18    2.20    3.90
  35   1 -18    1.70    1.90
  35   1 -18    2.20    3.10
  35   1 -18    3.00    2.30
 -35  -1  18   -0.20    3.40
 -35  -1  18    3.50    2.80
 -35  -1  18   -1.50    3.30
 -35  -1  18    4.20    1.80
  36   2 -18    2.20    2.40
  36   2 -18   -2.00    3.00
  36   2 -18    3.00    2.50
 -36  -2  18   -0.30    3.30
 -36  -2  18    0.20    3.20
 -36  -2  18    0.70    1.70
 -36  -2  18   -1.90    2.40
  37   3 -18    1.30    2.70
  37   3 -18    1.60    2.00
  37   3 -18   -1.90    3.10
 -37  -3  18   -0.10    3.40
 -37  -3  18    0.50    3.60
 -37  -3  18    6.30    3.10
 -37  -3  18    0.30    1.50
  38   4 -18    9.80    3.40
  38   4 -18    5.90    2.80
 -38  -4  18    5.30    2.30
 -38  -4  18    1.10    3.90
 -19  13  17   -2.30    3.00
 -19  13  17   -5.20    2.90
 -19  13  17    4.70    4.40
 -19  13  17    2.50    2.50
 -20  12  17    6.10    3.40
 -20  12  17    1.70    2.70
 -20  12  17    2.10    3.40
 -20  12  17    5.20    3.70
 -21  11  17    3.40    3.30
 -21  11  17    0.10    2.30
 -21  11  17    0.40    3.00
 -21  11  17   -3.90    3.00
 -22  10  17    0.60    2.90
 -22  10  17    0.40    2.90
 -22  10  17    0.00    2.20
 -22  10  17    3.40    3.00
  23  -9 -17    0.90    1.90
 -23   9  17    2.80    2.30
 -23   9  17    2.60    3.00
 -23   9  17   10.70    4.10
  24  -8 -17    3.50    1.80
 -24   8  17    0.40    3.30
 -24   8  17    4.10    3.20
 -24   8  17    2.50    2.20
  25  -7 -17   14.50    4.50
  25  -7 -17   18.70    3.10
 -25   7  17   20.10    4.90
 -25   7  17   11.90    3.70
 -25   7  17   14.80    2.60
  26  -6 -17    9.00    2.40
  26  -6 -17    8.80    4.20
 -26   6  17    3.90    1.80
 -26   6  17    6.00    3.20
 -26   6  17    6.80    4.00
  27  -5 -17   19.40    4.40
  27  -5 -17   19.30    2.80
 -27   5  17   15.60    4.50
 -27   5  17   27.30    4.40
  28  -4 -17   18.10    4.20
  28  -4 -17    9.20    2.60
 -28   4  17   10.90    3.40
 -28   4  17    5.60    3.60
  29  -3 -17    1.10    2.60
  29  -3 -17    1.20    2.10
 -29   3  17    3.60    3.50
 -29   3  17    1.20    2.50
 -29   3  17    0.80    2.50
  30  -2 -17    3.40    3.00
  30  -2 -17    2.20    2.30
 -30   2  17    4.50    3.80
 -30   2  17    7.00    3.10
 -30   2  17    4.20    3.20
  31  -1 -17   29.00    5.10
  31  -1 -17   30.20    3.60
 -31   1  17   23.00    4.20
 -31   1  17   46.00    6.00
 -31   1  17   31.90    2.60
 -31   1  17   33.10    5.80
  32   0 -17   -0.50    2.70
  32   0 -17   -0.80    2.00
 -32   0  17   -2.70    2.70
 -32   0  17    1.00    2.50
 -32   0  17    2.50    2.60
 -32   0  17    1.20    1.40
  33   1 -17   22.10    4.90
  33   1 -17   24.80    3.40
  33   1 -17   28.60    3.50
 -33  -1  17   28.10    3.00
 -33  -1  17   25.10    5.30
 -33  -1  17   28.80    4.50
 -33  -1  17   26.00    5.50
  34   2 -17    4.80    3.30
  34   2 -17   -0.80    2.00
  34   2 -17    0.10    1.90
 -34  -2  17    4.20    3.80
 -34  -2  17    1.70    3.50
 -34  -2  17    3.30    2.40
 -34  -2  17    2.00    1.80
  35   3 -17    1.20    2.70
  35   3 -17    8.10    3.00
 -35  -3  17    1.50    3.20
 -35  -3  17    9.20    6.80
 -35  -3  17    3.90    2.80
 -35  -3  17    3.70    2.00
  36   4 -17    3.30    2.70
  36   4 -17    1.10    3.20
  36   4 -17    5.10    2.30
 -36  -4  17    6.10    2.40
 -36  -4  17   -0.40    3.40
 -36  -4  17    7.40    3.20
 -36  -4  17    5.20    4.10
  37   5 -17    8.80    3.20
  37   5 -17    3.90    5.20
  37   5 -17    2.80    2.50
 -37  -5  17    4.80    2.50
 -37  -5  17   -1.50    3.50
 -37  -5  17    5.60    5.50
 -16  14  16   12.20    4.30
 -16  14  16    5.40    2.50
 -16  14  16    4.20    3.40
 -16  14  16   15.20    5.20
 -16  14  16    7.70    2.20
 -17  13  16    0.50    2.90
 -17  13  16    0.90    1.70
 -17  13  16    8.70    3.90
 -17  13  16    1.10    2.00
 -17  13  16    0.90    3.50
 -18  12  16    7.70    2.30
 -18  12  16    5.70    3.70
 -18  12  16    3.10    3.10
 -18  12  16    2.40    3.50
 -19  11  16    9.00    4.20
 -19  11  16   15.60    3.60
 -19  11  16    7.00    3.80
 -19  11  16   12.90    4.10
 -20  10  16    2.50    2.90
 -20  10  16   -1.60    2.70
 -20  10  16   -0.60    2.80
 -20  10  16    8.50    2.80
  21  -9 -16   -1.00    1.70
 -21   9  16   -5.60    2.60
 -21   9  16    0.60    2.80
 -21   9  16    3.50    2.70
  22  -8 -16   52.79    4.00
 -22   8  16   52.89    4.30
 -22   8  16   52.59    6.30
 -22   8  16   42.70    5.30
  23  -7 -16   68.99    4.50
  23  -7 -16   62.39    6.50
 -23   7  16   68.19    7.00
 -23   7  16   73.19    6.20
 -23   7  16   66.39    4.40
  24  -6 -16    4.00    1.90
  24  -6 -16    6.80    3.60
 -24   6  16    4.10    2.70
 -24   6  16    1.60    3.30
 -24   6  16    3.50    1.80
  25  -5 -16   30.90    5.20
  25  -5 -16   30.40    3.20
 -25   5  16   23.50    4.20
 -25   5  16   27.20    5.20
  26  -4 -16    1.60    2.00
  26  -4 -16    3.70    2.90
 -26   4  16    2.60    2.60
 -26   4  16    3.40    3.20
  27  -3 -16   15.30    3.20
  27  -3 -16   22.40    4.70
 -27   3  16   14.20    3.40
 -27   3  16   16.00    4.70
  28  -2 -16    5.40    2.30
  28  -2 -16    0.60    2.60
 -28   2  16    0.70    2.10
 -28   2  16    5.90    3.70
 -28   2  16   -2.30    1.90
  29  -1 -16   -1.50    2.10
  29  -1 -16    2.70    2.90
 -29   1  16   -2.20    3.00
 -29   1  16   -0.90    2.10
 -29   1  16   -0.40    2.00
 -29   1  16    1.30    1.10
  30   0 -16    2.10    1.80
  30   0 -16   12.00    3.50
  30   0 -16    4.90    2.10
 -30   0  16   -2.70    2.10
 -30   0  16   -0.50    1.20
 -30   0  16    3.60    3.10
 -30   0  16   -0.80    2.20
  31   1 -16   22.90    3.20
  31   1 -16   17.60    3.00
  31   1 -16   18.50    4.10
 -31  -1  16   18.30    4.90
 -31  -1  16   18.10    2.40
 -31  -1  16   18.00    3.90
 -31  -1  16   18.50    5.60
  32   2 -16    4.80    3.20
  32   2 -16    7.60    2.40
  32   2 -16    9.00    2.50
 -32  -2  16    4.50    1.90
 -32  -2  16    9.30    3.90
 -32  -2  16    7.00    3.60
 -32  -2  16    4.50    2.70
  33   3 -16    1.90    2.40
  33   3 -16    4.00    3.50
  33   3 -16    2.60    2.00
 -33  -3  16    5.70    2.90
 -33  -3  16    9.60    3.80
 -33  -3  16    4.10    3.30
  34   4 -16    0.80    1.80
  34   4 -16   -0.90    2.50
  34   4 -16   -0.80    2.80
 -34  -4  16   -1.00    2.80
 -34  -4  16    0.90    1.90
 -34  -4  16   -0.70    2.20
 -34  -4  16    4.10    3.40
  35   5 -16    3.20    2.70
  35   5 -16    1.40    3.20
  35   5 -16   10.50    2.80
 -35  -5  16    4.50    2.40
 -35  -5  16    4.60    2.80
 -35  -5  16    1.20    3.50
 -35  -5  16   -0.80    3.60
  36   6 -16    6.80    3.30
  36   6 -16   12.20    4.40
 -36  -6  16    5.10    4.00
 -36  -6  16    4.30    2.60
 -36  -6  16    2.30    4.10
 -14  14  15   11.60    4.70
 -14  14  15    6.80    2.50
 -14  14  15   15.80    2.30
 -14  14  15    5.90    3.50
 -14  14  15    5.50    3.50
 -15  13  15   10.00    3.70
 -15  13  15   12.60    4.20
 -15  13  15    5.80    2.30
 -15  13  15    7.80    2.30
 -15  13  15    8.60    3.70
 -16  12  15   21.60    2.90
 -16  12  15   22.90    5.00
 -16  12  15   19.70    4.50
 -16  12  15   15.70    2.60
 -16  12  15    8.90    3.50
 -17  11  15    4.50    2.30
 -17  11  15    2.50    3.20
 -17  11  15    0.30    2.80
 -17  11  15    7.30    3.50
 -18  10  15   -1.20    2.00
 -18  10  15    0.10    2.90
 -18  10  15    0.70    2.90
 -18  10  15    9.80    3.20
  19  -9 -15   30.80    3.40
 -19   9  15   26.50    5.10
 -19   9  15   23.40    4.10
 -19   9  15   32.20    4.80
  20  -8 -15    0.40    1.70
 -20   8  15    5.20    2.90
 -20   8  15   -0.50    2.70
 -20   8  15    2.00    2.40
  21  -7 -15   25.40    4.80
  21  -7 -15   26.30    3.10
 -21   7  15   27.40    5.20
 -21   7  15   24.00    4.20
 -21   7  15   27.10    3.20
  22  -6 -15  112.69    5.70
  22  -6 -15  102.29    7.70
 -22   6  15  111.29    5.40
 -22   6  15  108.09    8.20
 -22   6  15  106.49    7.40
  23  -5 -15    2.30    1.80
  23  -5 -15    3.60    3.10
 -23   5  15   -1.10    2.80
 -23   5  15    3.60    4.10
 -23   5  15    2.20    1.50
  24  -4 -15   10.60    3.40
  24  -4 -15   11.10    2.50
 -24   4  15    9.00    3.70
 -24   4  15    2.10    3.00
  25  -3 -15    3.10    2.50
  25  -3 -15    4.70    2.20
 -25   3  15    4.00    2.40
 -25   3  15    4.70    3.50
  26  -2 -15   22.30    3.10
  26  -2 -15   19.00    4.00
 -26   2  15   29.50    5.10
 -26   2  15   20.80    3.90
 -26   2  15   26.20    5.10
  27  -1 -15   22.60    3.00
  27  -1 -15   24.50    4.40
 -27   1  15   18.70    2.10
 -27   1  15   25.10    3.90
 -27   1  15   24.70    4.60
 -27   1  15   25.70    4.90
  28   0 -15    0.00    1.90
  28   0 -15    0.80    1.60
  28   0 -15    0.40    2.60
 -28   0  15    0.70    2.30
 -28   0  15    2.70    3.10
 -28   0  15   -1.60    2.40
 -28   0  15   -0.20    1.10
  29   1 -15   56.49    4.20
  29   1 -15   58.99    4.10
  29   1 -15   59.99    5.70
 -29  -1  15   62.79    5.50
 -29  -1  15   56.99    6.30
 -29  -1  15   76.49    6.70
 -29  -1  15   61.09    4.00
  30   2 -15   32.30    3.50
  30   2 -15   32.80    4.80
  30   2 -15   30.20    3.20
 -30  -2  15   30.30    5.20
 -30  -2  15   26.30    4.20
 -30  -2  15   33.60    3.30
 -30  -2  15   30.20    5.10
  31   3 -15    2.40    3.10
  31   3 -15    1.00    1.80
  31   3 -15   -0.60    1.90
 -31  -3  15    0.90    2.60
 -31  -3  15   -1.20    1.40
 -31  -3  15    2.30    2.30
 -31  -3  15    4.90    3.40
  32   4 -15    1.80    1.90
  32   4 -15    0.50    2.40
  32   4 -15    5.00    2.80
 -32  -4  15    0.00    1.60
 -32  -4  15    0.90    2.30
 -32  -4  15    2.30    3.20
 -32  -4  15    1.70    3.00
  33   5 -15   32.60    4.40
  33   5 -15   18.70    4.60
 -33  -5  15   23.20    3.50
 -33  -5  15   23.70    4.10
 -33  -5  15   23.50    5.00
 -33  -5  15   33.00    6.90
  34   6 -15    8.20    4.00
  34   6 -15    6.30    3.40
 -34  -6  15    0.00    2.60
 -34  -6  15    3.30    3.50
 -34  -6  15    1.00    3.20
  35   7 -15    7.80    3.90
  35   7 -15    8.90    4.80
 -35  -7  15    8.80    3.80
 -35  -7  15   -2.90    3.60
 -35  -7  15   11.10    3.60
 -12  14  14   -0.70    2.10
 -12  14  14    4.50    3.30
 -12  14  14    2.20    2.70
 -12  14  14    0.30    3.00
 -13  13  14   -3.50    2.60
 -13  13  14   -0.30    1.80
 -13  13  14    3.90    3.70
 -13  13  14    5.40    3.60
 -13  13  14    3.40    1.80
 -14  12  14    8.50    3.60
 -14  12  14   15.30    2.80
 -14  12  14   14.30    2.70
 -14  12  14    8.20    3.80
 -14  12  14   10.90    3.90
 -15  11  14   11.80    2.70
 -15  11  14    9.60    3.90
 -15  11  14    9.30    2.10
 -15  11  14   12.10    3.70
 -15  11  14    5.10    3.10
 -16  10  14    1.90    2.80
 -16  10  14   -0.60    1.20
 -16  10  14    6.40    3.30
 -16  10  14   -0.70    1.90
 -16  10  14    1.10    2.50
 -17   9  14    4.50    2.90
 -17   9  14    2.10    2.80
 -17   9  14    1.70    2.20
  18  -8 -14   21.70    2.90
 -18   8  14   29.10    4.00
 -18   8  14   26.70    5.00
 -18   8  14   22.30    5.10
  19  -7 -14   34.30    3.40
 -19   7  14   42.30    4.80
 -19   7  14   41.30    3.80
 -19   7  14   48.00    5.80
  20  -6 -14   15.90    2.60
  20  -6 -14   29.50    5.00
 -20   6  14   24.80    5.00
 -20   6  14   22.70    4.00
 -20   6  14   25.30    2.80
  21  -5 -14    6.20    1.90
  21  -5 -14    5.60    2.60
 -21   5  14    6.20    2.70
 -21   5  14    4.60    3.40
 -21   5  14    9.10    2.00
  22  -4 -14    2.10    2.60
  22  -4 -14    3.50    1.90
 -22   4  14    5.10    3.50
 -22   4  14    3.20    1.40
 -22   4  14    7.40    2.70
  23  -3 -14    5.10    2.70
  23  -3 -14   10.50    2.50
 -23   3  14    9.20    3.40
 -23   3  14    7.00    2.60
  24  -2 -14   18.90    3.00
  24  -2 -14    9.90    3.10
 -24   2  14   15.90    4.00
 -24   2  14   20.10    3.60
  25  -1 -14    4.30    2.70
  25  -1 -14    9.50    2.30
 -25   1  14    6.10    3.40
 -25   1  14    8.50    1.60
 -25   1  14    4.70    2.60
 -25   1  14   12.50    2.90
  26   0 -14   19.40    2.80
  26   0 -14   17.30    3.90
  26   0 -14   15.50    2.60
 -26   0  14   16.70    2.10
 -26   0  14   15.60    3.80
 -26   0  14   19.40    3.70
 -26   0  14   15.50    4.20
  27   1 -14    5.80    2.80
  27   1 -14   12.30    2.60
  27   1 -14   13.80    2.70
 -27  -1  14   14.30    2.20
 -27  -1  14    9.60    3.00
 -27  -1  14    7.40    3.50
 -27  -1  14   15.60    3.40
  28   2 -14    4.00    1.90
  28   2 -14    4.30    2.00
  28   2 -14    6.60    2.90
 -28  -2  14    5.40    3.20
 -28  -2  14    3.00    2.70
 -28  -2  14    5.40    2.80
 -28  -2  14    4.30    1.80
  29   3 -14   13.40    3.70
  29   3 -14   14.30    3.00
  29   3 -14   18.10    3.10
 -29  -3  14   22.30    5.20
 -29  -3  14   17.50    2.90
 -29  -3  14   12.70    3.50
 -29  -3  14   21.70    4.70
  30   4 -14    9.10    3.30
 -30  -4  14    9.50    3.80
 -30  -4  14   10.50    3.00
 -30  -4  14   11.20    4.60
 -30  -4  14    9.80    3.00
  31   5 -14    0.10    2.10
  31   5 -14    6.40    3.20
 -31  -5  14    6.60    3.40
 -31  -5  14    2.10    1.80
 -31  -5  14    6.50    2.50
 -31  -5  14    6.20    3.90
  32   6 -14    0.40    2.70
  32   6 -14    0.20    2.20
 -32  -6  14   -1.20    3.00
 -32  -6  14    0.40    3.30
 -32  -6  14    2.20    2.10
  33   7 -14   -0.40    3.00
  33   7 -14    1.10    2.40
 -33  -7  14    2.30    3.30
 -33  -7  14   -1.00    2.40
 -33  -7  14   -1.70    2.60
  34   8 -14    1.60    2.60
  -9  15  13    2.30    3.70
  -9  15  13    1.40    2.90
  -9  15  13    3.10    6.70
  -9  15  13    0.30    2.70
 -10  14  13    2.30    3.10
 -10  14  13    7.00    3.70
 -10  14  13   -0.50    2.20
 -10  14  13   -0.40    2.70
 -11  13  13    3.30    2.20
 -11  13  13    3.00    1.60
 -11  13  13    1.50    2.50
 -11  13  13    3.50    3.20
 -11  13  13   -3.80    2.50
 -12  12  13    6.80    3.50
 -12  12  13   12.30    2.30
 -12  12  13    8.40    3.20
 -12  12  13   10.80    2.60
 -12  12  13   11.40    3.90
 -13  11  13    1.60    1.50
 -13  11  13    0.80    2.40
 -13  11  13    2.30    2.90
 -13  11  13   -1.70    1.30
 -13  11  13    1.70    3.20
 -14  10  13    7.90    3.40
 -14  10  13   10.50    3.50
 -14  10  13    9.20    2.40
 -14  10  13    5.90    1.70
 -14  10  13    5.80    3.00
 -15   9  13   23.10    4.00
 -15   9  13   26.20    3.40
 -15   9  13   35.10    5.00
 -15   9  13   29.40    2.30
 -15   9  13   28.90    4.60
  16  -8 -13    5.60    2.10
 -16   8  13    6.40    3.00
 -16   8  13    9.20    3.10
 -16   8  13    7.90    3.60
  17  -7 -13   53.49    3.90
 -17   7  13   49.20    4.30
 -17   7  13   41.40    5.20
 -17   7  13   53.89    5.00
  18  -6 -13   31.90    4.50
  18  -6 -13   25.10    2.80
 -18   6  13   35.60    5.00
 -18   6  13   29.90    4.10
 -18   6  13   21.70    2.90
  19  -5 -13    8.20    3.00
  19  -5 -13    8.90    2.00
 -19   5  13   11.80    3.60
 -19   5  13    9.10    2.90
 -19   5  13    6.40    1.90
  20  -4 -13  223.78   11.00
  20  -4 -13  238.38    9.40
 -20   4  13  250.37    8.90
 -20   4  13  252.27   12.10
 -20   4  13  242.78   10.60
  21  -3 -13   33.10    3.20
  21  -3 -13   35.40    4.30
 -21   3  13   44.80    4.10
 -21   3  13   31.70    4.60
  22  -2 -13   90.09    6.10
  22  -2 -13  102.89    5.10
 -22   2  13   83.29    6.80
 -22   2  13   98.09    6.00
  23  -1 -13    9.00    2.10
  23  -1 -13    6.90    2.60
 -23   1  13    6.50    1.40
 -23   1  13    7.00    3.30
 -23   1  13    3.60    2.10
 -23   1  13   10.60    2.90
  24   0 -13    1.30    2.20
  24   0 -13    1.40    1.40
  24   0 -13    2.70    1.50
 -24   0  13    1.90    2.00
 -24   0  13   -1.10    2.70
 -24   0  13    0.90    1.10
 -24   0  13   -3.50    1.50
  25   1 -13   50.89    3.80
  25   1 -13   50.99    4.90
  25   1 -13   49.40    3.50
 -25  -1  13   49.90    5.40
 -25  -1  13   57.49    4.80
 -25  -1  13   51.29    3.50
 -25  -1  13   51.29    5.60
  26   2 -13   14.50    2.50
  26   2 -13   15.60    3.40
  26   2 -13   18.20    2.70
 -26  -2  13   18.40    4.30
 -26  -2  13   12.20    2.20
 -26  -2  13   16.80    4.10
 -26  -2  13   17.30    3.60
  27   3 -13   12.90    3.50
  27   3 -13    7.40    2.40
 -27  -3  13   15.60    4.00
 -27  -3  13    8.90    2.30
 -27  -3  13   11.60    3.30
 -27  -3  13    8.70    3.50
  28   4 -13    1.50    2.00
  28   4 -13   -0.40    2.10
 -28  -4  13   -1.00    1.70
 -28  -4  13   -1.50    1.90
 -28  -4  13    1.30    2.70
 -28  -4  13   -0.80    2.30
  29   5 -13    8.10    3.10
  29   5 -13    6.70    3.00
 -29  -5  13    8.70    3.10
 -29  -5  13    7.00    2.30
 -29  -5  13    5.00    2.80
 -29  -5  13    7.80    3.50
  30   6 -13    4.30    2.50
  30   6 -13    7.20    3.50
 -30  -6  13    4.80    3.20
 -30  -6  13    3.30    3.00
 -30  -6  13    1.30    2.00
  31   7 -13   -2.50    2.10
  31   7 -13   -3.80    2.40
 -31  -7  13   -3.00    3.10
 -31  -7  13    0.20    2.60
 -31  -7  13    0.90    2.10
  32   8 -13   15.10    4.60
  32   8 -13   11.90    3.70
 -32  -8  13   16.70    5.40
 -32  -8  13   23.40    4.20
 -32  -8  13   20.10    3.90
  -7  15  12    6.00    3.10
  -7  15  12   13.00    4.00
  -7  15  12    5.40    2.80
  -7  15  12    5.40    2.70
  -7  15  12    9.30    4.30
  -8  14  12    4.40    2.50
  -8  14  12    4.10    2.90
  -8  14  12    2.40    2.70
  -8  14  12    6.60    3.20
  -9  13  12    4.90    3.10
  -9  13  12    4.40    2.70
  -9  13  12    3.70    3.50
 -10  12  12    5.10    3.10
 -10  12  12    3.20    3.30
 -10  12  12    2.30    2.00
 -10  12  12    6.70    3.10
 -10  12  12    7.40    1.90
 -11  11  12    3.50    2.70
 -11  11  12    4.10    1.90
 -11  11  12    4.20    3.10
 -11  11  12    4.70    1.90
 -11  11  12    0.70    2.80
 -12  10  12   60.19    5.70
 -12  10  12   72.69    4.10
 -12  10  12   63.29    4.30
 -12  10  12   65.49    6.60
 -12  10  12   66.99    5.60
 -13   9  12    7.60    2.30
 -13   9  12    9.90    3.30
 -13   9  12    5.10    3.00
 -13   9  12    6.90    3.10
 -13   9  12    6.80    1.60
  14  -8 -12   28.20    3.20
 -14   8  12   30.50    4.30
 -14   8  12   30.80    3.90
 -14   8  12   33.20    2.30
  15  -7 -12    6.60    2.00
 -15   7  12    6.70    2.90
 -15   7  12    6.10    2.70
  16  -6 -12   28.30    4.10
  16  -6 -12   29.70    2.80
 -16   6  12   32.70    3.30
 -16   6  12   31.00    3.90
  17  -5 -12   53.79    3.50
  17  -5 -12   49.80    4.80
 -17   5  12   50.09    4.50
 -17   5  12   54.19    3.50
  18  -4 -12   35.30    4.00
  18  -4 -12   28.70    2.70
 -18   4  12   31.10    3.70
 -18   4  12   29.50    2.40
 -18   4  12   30.30    4.40
  19  -3 -12    8.90    2.60
  19  -3 -12   13.60    2.50
 -19   3  12   10.20    1.60
 -19   3  12    8.60    3.10
 -19   3  12   17.40    3.00
  20  -2 -12    8.70    2.20
  20  -2 -12    5.80    2.50
 -20   2  12    7.80    2.40
 -20   2  12    3.30    2.90
  21  -1 -12    3.00    1.30
  21  -1 -12    1.60    1.50
  21  -1 -12    2.30    2.00
 -21   1  12    1.80    1.00
 -21   1  12   -1.60    2.40
 -21   1  12    4.40    2.10
  22   0 -12    4.50    2.30
  22   0 -12    5.30    1.60
  22   0 -12    4.30    1.70
 -22   0  12    1.50    1.70
 -22   0  12    3.80    2.90
 -22   0  12    4.30    1.30
 -22   0  12    3.10    2.00
  23   1 -12  109.39    5.50
  23   1 -12  112.99    6.80
  23   1 -12  121.79    5.40
 -23  -1  12  110.79    7.60
 -23  -1  12  112.49    6.50
 -23  -1  12  118.19    5.50
 -23  -1  12  121.49    7.60
  24   2 -12    4.50    1.70
  24   2 -12    3.30    2.20
  24   2 -12    1.90    1.60
 -24  -2  12    7.40    2.50
 -24  -2  12   -2.20    2.20
 -24  -2  12    6.00    2.90
 -24  -2  12    4.50    1.70
  25   3 -12   17.50    2.90
  25   3 -12   25.60    4.10
 -25  -3  12   22.80    3.80
 -25  -3  12   27.50    4.70
 -25  -3  12   25.20    4.20
 -25  -3  12   21.30    2.80
  26   4 -12    4.40    2.10
  26   4 -12   -0.30    1.90
 -26  -4  12   -2.60    2.30
 -26  -4  12   -1.20    1.40
 -26  -4  12    0.90    2.00
 -26  -4  12    0.50    2.50
  27   5 -12    2.80    3.30
  27   5 -12    2.00    2.70
 -27  -5  12    3.10    2.40
 -27  -5  12    1.80    2.80
 -27  -5  12    3.70    1.90
 -27  -5  12   -2.40    2.20
  28   6 -12   35.90    4.30
  28   6 -12   33.20    4.70
 -28  -6  12   31.90    4.50
 -28  -6  12   28.90    4.80
 -28  -6  12   26.30    3.50
  29   7 -12   -0.10    2.60
  29   7 -12    3.00    2.30
 -29  -7  12    6.50    3.60
 -29  -7  12   -1.10    2.20
 -29  -7  12    2.70    1.80
  30   8 -12    2.40    2.60
  30   8 -12   -0.20    2.70
 -30  -8  12    0.90    3.00
 -30  -8  12    0.30    2.00
 -30  -8  12   -1.70    2.20
  31   9 -12   10.70    3.90
  31   9 -12   12.50    3.80
 -31  -9  12   18.80    7.40
 -31  -9  12    7.60    2.60
 -31  -9  12   12.70    4.00
  -5  15  11   12.40    3.40
  -5  15  11   15.70    3.20
  -5  15  11   11.30    4.30
  -5  15  11   18.40    4.80
  -5  15  11   27.50    3.80
  -6  14  11    1.20    3.50
  -6  14  11   13.70    4.20
  -6  14  11    3.90    2.50
  -6  14  11    4.50    2.80
  -7  13  11    0.80    1.30
  -7  13  11    0.00    2.10
  -7  13  11    1.90    3.40
  -7  13  11    0.70    2.30
  -7  13  11    0.90    2.50
  -8  12  11    9.60    3.20
  -8  12  11   11.10    3.90
  -8  12  11    4.70    2.50
  -8  12  11    4.20    1.60
  -8  12  11   15.10    3.10
  -9  11  11   19.90    3.90
  -9  11  11   14.30    4.00
  -9  11  11   17.50    2.90
  -9  11  11   16.40    2.30
  -9  11  11   26.30    4.10
 -10  10  11    7.20    3.30
 -10  10  11    5.20    3.30
 -10  10  11   13.10    2.40
 -10  10  11   12.00    3.30
 -10  10  11    9.40    2.20
 -11   9  11   10.90    3.20
 -11   9  11   10.30    2.40
 -11   9  11   10.50    3.00
 -11   9  11   11.50    2.10
  12  -8 -11   13.90    2.50
 -12   8  11   13.90    2.50
 -12   8  11   13.60    1.80
 -12   8  11   15.50    3.10
 -12   8  11   11.60    3.10
  13  -7 -11   84.49    4.80
 -13   7  11   79.89    5.70
 -13   7  11   83.79    3.60
 -13   7  11   78.79    5.10
  14  -6 -11    1.40    1.50
 -14   6  11    3.70    2.10
 -14   6  11    1.10    2.00
  15  -5 -11    8.70    2.70
  15  -5 -11   10.50    2.10
 -15   5  11   10.60    2.70
 -15   5  11    9.30    2.30
  16  -4 -11  110.09    6.50
  16  -4 -11  114.29    5.20
 -16   4  11  114.59    5.10
 -16   4  11  109.89    6.10
  17  -3 -11  124.79    6.80
  17  -3 -11  127.99    5.60
 -17   3  11  115.99    6.30
 -17   3  11  121.29    5.00
  18  -2 -11   74.59    5.20
  18  -2 -11   82.59    4.30
 -18   2  11   79.59    6.00
 -18   2  11   85.69    5.10
  19  -1 -11   11.10    2.00
  19  -1 -11    8.60    2.40
  19  -1 -11   10.90    1.70
 -19   1  11    8.10    2.90
 -19   1  11    8.50    1.30
 -19   1  11   14.60    2.80
  20   0 -11    2.80    1.30
  20   0 -11    1.50    1.20
 -20   0  11    2.00    1.10
 -20   0  11    2.70    2.30
 -20   0  11    3.60    1.90
 -20   0  11    1.50    2.30
  21   1 -11    7.10    2.40
  21   1 -11    6.20    1.60
  21   1 -11    3.20    1.50
 -21  -1  11    2.40    2.70
 -21  -1  11    5.50    1.50
 -21  -1  11    5.40    2.30
 -21  -1  11    4.20    1.90
  22   2 -11   88.19    4.90
  22   2 -11   85.89    5.80
 -22  -2  11  102.49    5.00
 -22  -2  11   94.39    6.80
 -22  -2  11   92.49    5.70
 -22  -2  11   93.19    6.40
  23   3 -11   54.79    4.80
  23   3 -11   53.89    4.00
 -23  -3  11   57.59    4.50
 -23  -3  11   57.99    5.50
 -23  -3  11   53.99    5.00
 -23  -3  11   49.40    3.80
  24   4 -11   21.40    3.60
 -24  -4  11   12.30    3.80
 -24  -4  11    8.50    3.00
 -24  -4  11   13.90    6.50
 -24  -4  11   13.40    2.70
  25   5 -11   47.60    4.80
  25   5 -11   43.00    4.20
 -25  -5  11   53.19    5.70
 -25  -5  11   43.40    4.40
 -25  -5  11   44.90    4.40
 -25  -5  11   46.00    4.10
  26   6 -11    6.90    2.80
  26   6 -11    6.50    2.70
 -26  -6  11   -0.80    2.40
 -26  -6  11    1.70    1.70
 -26  -6  11   10.00    2.80
  27   7 -11    0.40    2.20
  27   7 -11    4.00    2.60
 -27  -7  11    2.60    1.90
 -27  -7  11    7.60    2.50
 -27  -7  11    3.20    3.00
  28   8 -11    4.50    2.90
  28   8 -11    2.00    2.50
 -28  -8  11    0.30    3.10
 -28  -8  11    7.00    2.70
 -28  -8  11    2.70    1.90
  29   9 -11   -0.30    2.70
  29   9 -11    1.30    2.40
 -29  -9  11    3.70    3.10
 -29  -9  11    3.70    3.10
 -29  -9  11    0.10    1.80
  30  10 -11    5.40    3.40
  30  10 -11   10.20    4.10
 -30 -10  11   15.20    4.30
 -30 -10  11   16.10    5.50
  -3  15  10    7.70    4.10
  -3  15  10   13.80    2.70
  -3  15  10    3.70    2.60
  -3  15  10    2.40    2.00
  -3  15  10    5.80    3.30
  -4  14  10   -0.40    2.00
  -4  14  10    2.40    3.10
  -4  14  10    6.90    2.90
  -4  14  10    3.40    2.10
  -4  14  10    3.90    3.10
  -5  13  10    2.40    1.30
  -5  13  10   -0.30    2.90
  -5  13  10   -2.30    2.00
  -5  13  10    0.80    2.10
  -5  13  10    2.10    2.80
  -6  12  10    0.80    2.00
  -6  12  10    4.10    2.60
  -6  12  10    4.60    2.20
  -6  12  10    5.70    3.50
  -6  12  10    3.20    2.60
  -7  11  10   28.60    3.30
  -7  11  10   26.10    2.90
  -7  11  10   27.60    4.00
  -7  11  10   31.20    9.00
  -7  11  10   30.80    4.40
  -8  10  10   15.90    3.40
  -8  10  10   13.90    4.10
  -8  10  10   13.20    3.40
  -8  10  10   13.70    2.50
  -8  10  10   15.40    2.50
  -9   9  10   21.20    3.50
  -9   9  10   25.90    4.30
  -9   9  10   17.40    2.40
  -9   9  10   20.30    2.40
 -10   8  10    4.00    1.80
 -10   8  10    4.30    1.50
 -10   8  10    5.60    2.80
 -10   8  10    9.10    2.70
  11  -7 -10    4.90    1.70
 -11   7  10    6.50    1.30
 -11   7  10   11.00    2.80
 -11   7  10    9.40    2.40
  12  -6 -10    0.00    1.30
 -12   6  10    1.70    0.80
 -12   6  10   -1.90    1.60
 -12   6  10    3.50    2.10
  13  -5 -10  153.88    7.90
  13  -5 -10  150.48    6.50
 -13   5  10  153.78    7.50
 -13   5  10  168.38    6.90
  14  -4 -10   66.79    3.60
  14  -4 -10   57.29    4.70
 -14   4  10   66.39    3.60
 -14   4  10   60.19    4.40
  15  -3 -10   14.10    3.00
  15  -3 -10   13.70    2.20
 -15   3  10   11.30    2.50
 -15   3  10    8.50    1.70
  16  -2 -10   34.30    2.90
  16  -2 -10   36.70    3.60
 -16   2  10   35.70    3.50
  17  -1 -10   10.20    1.80
  17  -1 -10   11.40    2.40
  17  -1 -10    7.80    1.30
 -17   1  10    8.00    2.10
 -17   1  10    6.50    1.20
 -17   1  10    9.90    2.80
  18   0 -10  274.57    9.60
  18   0 -10  257.47   10.80
  18   0 -10  261.67    9.80
 -18   0  10  285.07    9.60
 -18   0  10  260.67   10.70
 -18   0  10  275.47   11.80
  19   1 -10   71.49    4.90
  19   1 -10   77.89    3.80
  19   1 -10   65.19    3.80
 -19  -1  10   76.49    5.50
 -19  -1  10   79.49    5.70
 -19  -1  10   77.49    4.80
 -19  -1  10   81.69    4.00
  20   2 -10  101.79    5.90
  20   2 -10  103.29    5.20
 -20  -2  10  103.89    6.80
 -20  -2  10  107.49    5.10
 -20  -2  10   99.59    5.80
 -20  -2  10   95.99    6.20
  21   3 -10    4.00    1.80
  21   3 -10    2.80    1.90
 -21  -3  10    1.40    2.00
 -21  -3  10    1.50    1.40
 -21  -3  10    2.80    1.90
 -21  -3  10    4.00    2.40
  22   4 -10  105.69    6.20
  22   4 -10   94.29    5.60
 -22  -4  10   87.89    6.70
 -22  -4  10   95.99    6.10
 -22  -4  10   95.09    5.90
 -22  -4  10   96.89    5.50
  23   5 -10    2.00    2.80
  23   5 -10    1.90    1.90
 -23  -5  10   -0.70    1.90
 -23  -5  10    0.00    1.90
 -23  -5  10    2.30    1.70
 -23  -5  10    0.60    2.10
  24   6 -10   28.00    3.80
  24   6 -10   28.50    4.10
 -24  -6  10   24.70    3.40
 -24  -6  10   23.70    4.40
 -24  -6  10   31.80    3.70
  25   7 -10   63.79    5.50
  25   7 -10   59.49    5.20
 -25  -7  10   43.60    4.10
 -25  -7  10   38.10    5.30
 -25  -7  10   46.00    4.40
  26   8 -10    8.10    3.20
  26   8 -10    5.80    2.40
 -26  -8  10    3.50    1.80
 -26  -8  10    9.50    3.10
 -26  -8  10    4.90    3.10
  27   9 -10    2.10    2.80
  27   9 -10    1.10    2.30
 -27  -9  10    1.10    1.80
 -27  -9  10    3.00    3.50
 -27  -9  10    0.40    2.40
  28  10 -10    1.10    4.20
  28  10 -10    9.40    2.90
 -28 -10  10    0.90    1.40
 -28 -10  10    4.90    3.30
 -28 -10  10    8.00    3.70
  -1  15   9   -0.10    3.30
  -1  15   9   -0.50    2.10
  -1  15   9   -0.60    2.70
  -2  14   9   -1.00    2.10
  -2  14   9    1.00    1.50
  -2  14   9   -2.50    1.60
  -2  14   9    1.90    2.60
  -3  13   9    8.10    3.40
  -3  13   9    4.50    2.10
  -3  13   9    6.80    1.60
  -3  13   9    6.40    2.20
  -3  13   9    7.50    2.70
  -4  12   9   23.90    4.50
  -4  12   9   16.40    4.40
  -4  12   9   20.00    3.30
  -4  12   9   17.70    2.30
  -4  12   9   20.90    3.30
   5 -11  -9    5.20    2.10
  -5  11   9    0.10    2.50
  -5  11   9    1.60    3.10
  -5  11   9    1.10    1.70
  -5  11   9    0.40    2.00
  -5  11   9    1.30    1.60
  -6  10   9   20.90    2.50
  -6  10   9   26.50    4.70
  -6  10   9   21.90    3.60
  -6  10   9   19.90    2.80
  -7   9   9   63.39    4.00
  -7   9   9   66.59    5.90
  -7   9   9   74.19    5.10
  -7   9   9   58.39    4.00
  -8   8   9   58.89    4.50
  -8   8   9   57.99    3.50
  -8   8   9   64.19    5.30
  -8   8   9   62.69    4.50
   9  -7  -9    6.90    2.00
  -9   7   9    5.00    2.10
  -9   7   9    5.40    2.70
  -9   7   9    3.30    2.30
  -9   7   9    1.90    1.10
  10  -6  -9   -0.10    1.20
 -10   6   9    1.30    1.70
 -10   6   9    0.30    0.80
 -10   6   9    2.50    2.00
  11  -5  -9  161.98    6.50
 -11   5   9  145.09    6.60
 -11   5   9  147.89    7.30
  12  -4  -9   44.90    3.10
  12  -4  -9   60.39    4.50
 -12   4   9   54.49    4.10
 -12   4   9   51.79    3.50
  13  -3  -9   91.89    5.40
 -13   3   9   88.89    4.10
 -13   3   9   93.79    5.20
  14  -2  -9  103.29    5.50
  14  -2  -9   99.59    4.60
 -14   2   9   95.89    5.20
 -14   2   9   90.59    4.00
  15  -1  -9   25.10    2.60
  15  -1  -9   24.40    1.80
  15  -1  -9   27.70    3.20
 -15   1   9   26.30    1.70
 -15   1   9   29.40    3.00
  16   0  -9    5.90    1.30
  16   0  -9    5.40    2.00
  16   0  -9    1.80    1.10
 -16   0   9   10.90    2.80
 -16   0   9    6.70    1.90
  17   1  -9    9.30    3.00
  17   1  -9    4.50    1.50
 -17  -1   9    7.50    2.50
 -17  -1   9    8.60    1.90
 -17  -1   9    4.20    1.50
 -17  -1   9    4.60    2.10
  18   2  -9   93.39    5.30
  18   2  -9   93.39    4.70
 -18  -2   9   88.09    4.50
 -18  -2   9   96.29    6.20
 -18  -2   9   87.79    5.60
 -18  -2   9   90.19    5.20
  19   3  -9   37.20    3.50
  19   3  -9   32.80    3.00
 -19  -3   9   31.60    2.90
 -19  -3   9   27.60    3.80
 -19  -3   9   35.50    3.40
 -19  -3   9   42.50    3.80
  20   4  -9    6.50    2.30
  20   4  -9    3.90    1.80
 -20  -4   9    7.00    2.80
 -20  -4   9    8.90    2.40
 -20  -4   9    2.90    1.70
 -20  -4   9    5.90    2.10
  21   5  -9    6.40    2.50
  21   5  -9    0.20    1.70
 -21  -5   9    6.90    2.30
 -21  -5   9    4.90    2.80
 -21  -5   9    2.00    1.60
  22   6  -9   -0.80    1.80
 -22  -6   9   -0.30    1.70
 -22  -6   9    0.90    1.40
 -22  -6   9    3.10    2.30
  23   7  -9   17.40    3.70
  23   7  -9   10.40    3.30
 -23  -7   9   15.10    2.80
 -23  -7   9   13.30    2.70
 -23  -7   9   22.20    4.50
  24   8  -9   11.60    3.40
  24   8  -9   13.00    3.40
 -24  -8   9    7.70    2.10
 -24  -8   9    3.50    1.90
 -24  -8   9    8.40    3.30
  25   9  -9   13.00    3.60
  25   9  -9   14.90    4.00
 -25  -9   9    9.20    2.00
 -25  -9   9    7.40    2.50
 -25  -9   9   12.90    3.90
  26  10  -9    3.90    3.60
  26  10  -9    9.60    3.50
 -26 -10   9    7.60    2.70
 -26 -10   9    7.70    3.40
  27  11  -9   12.10    4.50
  27  11  -9   18.80    4.40
 -27 -11   9   10.10    2.90
 -27 -11   9   15.60    4.40
   1  15   8   15.50    3.70
   1  15   8   14.60    3.80
   0 -14  -8   -2.90    1.80
   0  14   8   -1.10    1.70
   0  14   8    0.10    2.50
   0  14   8    0.10    2.20
   1 -13  -8    7.80    2.30
  -1  13   8    7.00    3.00
  -1  13   8    5.00    1.80
  -1  13   8    2.20    2.80
  -1  13   8    2.90    1.70
  -1  13   8    4.40    1.80
   2 -12  -8    6.90    2.60
  -2  12   8    2.80    2.70
  -2  12   8    5.50    2.00
  -2  12   8    4.70    2.00
  -2  12   8    2.40    1.70
  -2  12   8    5.50    2.90
   3 -11  -8    8.10    2.30
  -3  11   8    7.00    1.70
  -3  11   8    5.90    2.20
  -3  11   8    4.40    2.70
  -3  11   8    6.40    2.30
   4 -10  -8   13.40    2.40
  -4  10   8   12.50    1.80
  -4  10   8   18.20    3.70
  -4  10   8   13.50    2.70
   5  -9  -8   50.39    3.50
  -5   9   8   48.10    3.00
  -5   9   8   53.69    4.60
  -5   9   8   57.29    3.80
   6  -8  -8    4.90    1.50
  -6   8   8    4.30    1.60
  -6   8   8    5.50    1.50
  -6   8   8    7.40    2.20
  -6   8   8    5.50    2.60
   7  -7  -8  175.38    6.50
  -7   7   8  156.68    6.40
  -7   7   8  154.18    7.20
  -7   7   8  141.39    7.80
  -7   7   8  161.08    6.50
   8  -6  -8    2.40    1.80
  -8   6   8    6.10    2.00
  -8   6   8    5.70    2.60
  -8   6   8    2.10    1.40
  -8   6   8    1.70    0.90
   9  -5  -8  385.36   13.40
  -9   5   8  391.06   13.60
  -9   5   8  390.76   14.30
  -9   5   8  359.66   12.40
  10  -4  -8  171.28    8.00
  10  -4  -8  170.68    6.90
 -10   4   8  172.28    7.70
 -10   4   8  200.18    9.30
  11  -3  -8   68.39    4.50
  11  -3  -8   70.39    3.60
 -11   3   8   75.19    4.40
 -11   3   8   63.19    3.60
  12  -2  -8   53.29    3.80
  12  -2  -8   49.10    3.10
 -12   2   8   49.30    2.60
 -12   2   8   46.00    3.50
  13  -1  -8    4.80    1.50
  13  -1  -8    2.80    1.00
  13  -1  -8    3.20    1.90
 -13   1   8    2.60    0.80
 -13   1   8    6.60    1.80
  14   0  -8   97.69    3.90
  14   0  -8   96.99    5.00
 -14   0   8   85.59    5.50
 -14   0   8   81.09    3.70
 -14   0   8   93.99    4.80
  15   1  -8    0.10    1.60
  15   1  -8    0.80    1.30
 -15  -1   8    0.00    1.40
 -15  -1   8   -0.30    0.90
 -15  -1   8    4.70    2.20
 -15  -1   8   -2.60    1.10
  16   2  -8  261.77   10.60
  16   2  -8  271.47   10.10
 -16  -2   8  262.47   10.60
 -16  -2   8  280.37   10.10
 -16  -2   8  286.37   11.90
 -16  -2   8  273.07   11.10
  17   3  -8   34.50    2.90
  17   3  -8   35.90    3.30
 -17  -3   8   30.90    3.30
 -17  -3   8   31.50    2.70
 -17  -3   8   33.60    3.80
 -17  -3   8   31.30    3.10
  18   4  -8  130.09    6.30
  18   4  -8  113.19    6.30
 -18  -4   8  126.19    6.40
 -18  -4   8  129.89    6.20
 -18  -4   8  128.69    7.40
 -18  -4   8  127.39    6.40
  19   5  -8  163.68    7.90
  19   5  -8  165.78    7.80
 -19  -5   8  155.28    8.80
 -19  -5   8  171.98    7.90
 -19  -5   8  167.08    7.60
  20   6  -8    1.30    1.80
  20   6  -8    2.30    2.10
 -20  -6   8    6.10    2.70
 -20  -6   8    1.60    1.80
 -20  -6   8    1.20    1.70
  21   7  -8    5.40    2.40
  21   7  -8    6.40    2.30
 -21  -7   8    3.10    2.50
 -21  -7   8    9.80    2.30
 -21  -7   8    6.20    2.60
  22   8  -8   13.70    3.30
  22   8  -8   16.20    3.50
 -22  -8   8   12.30    3.50
 -22  -8   8    9.80    2.00
 -22  -8   8    7.70    2.80
  23   9  -8   12.00    3.50
  23   9  -8    8.40    3.30
 -23  -9   8    5.50    3.00
 -23  -9   8    2.00    1.30
 -23  -9   8    8.00    2.90
  24  10  -8   10.30    3.30
  24  10  -8   10.70    3.60
 -24 -10   8    4.60    2.70
 -24 -10   8    4.10    3.10
  25  11  -8    1.20    2.60
  25  11  -8   -1.50    3.10
 -25 -11   8   -0.30    2.80
 -25 -11   8   -2.80    1.90
  -3 -15  -7    6.60    2.80
   3  15   7   11.20    3.70
   3  15   7   13.80    4.20
  -2 -14  -7   16.20    3.70
   2  14   7   15.00    4.10
   2  14   7   15.50    3.60
  -1 -13  -7    0.60    1.80
   1  13   7    1.40    1.60
   1  13   7    0.60    2.30
   1  13   7    0.70    1.30
   1  13   7    1.40    2.20
   0 -12  -7    5.10    2.10
   0  12   7    6.00    2.60
   0  12   7    6.10    1.90
   0  12   7    6.10    3.00
   0  12   7    7.00    2.00
   0  12   7    6.30    3.00
   1 -11  -7    3.50    1.70
  -1  11   7    3.30    1.90
  -1  11   7    6.60    2.20
  -1  11   7    6.40    2.30
  -1  11   7    7.20    2.10
  -1  11   7   10.20    3.30
   2 -10  -7    6.60    1.90
  -2  10   7    7.70    1.80
  -2  10   7    5.90    2.00
  -2  10   7    8.40    2.70
   3  -9  -7   73.19    4.50
  -3   9   7   73.99    4.50
  -3   9   7   73.89    5.10
  -3   9   7   74.29    3.80
   4  -8  -7   23.40    2.40
  -4   8   7   18.40    2.90
  -4   8   7   24.80    2.50
  -4   8   7   24.20    2.10
   5  -7  -7  123.49    5.40
  -5   7   7  117.19    6.10
  -5   7   7  124.89    5.50
  -5   7   7  120.69    5.10
   6  -6  -7    9.80    1.50
   6  -6  -7   12.80    2.30
  -6   6   7   12.60    2.30
  -6   6   7   13.80    3.00
  -6   6   7   12.90    1.70
   7  -5  -7    9.10    1.90
  -7   5   7    7.60    1.90
  -7   5   7    6.80    1.20
  -7   5   7    8.30    2.10
   8  -4  -7    9.70    1.80
  -8   4   7    5.40    2.10
  -8   4   7    9.50    2.00
  -8   4   7    8.00    1.10
   9  -3  -7   29.80    3.00
   9  -3  -7   22.30    2.00
  -9   3   7   29.50    2.40
  -9   3   7   21.30    2.70
  10  -2  -7  183.18    7.40
  10  -2  -7  166.88    6.60
 -10   2   7  178.38    7.20
 -10   2   7  177.08    6.40
  11  -1  -7   83.09    3.70
  11  -1  -7   88.79    4.50
 -11   1   7   86.79    4.30
 -11   1   7   88.19    3.50
  12   0  -7    3.80    1.00
  12   0  -7    3.60    1.00
  12   0  -7    3.50    1.40
 -12   0   7    2.40    1.30
 -12   0   7    1.40    0.80
  13   1  -7   10.70    1.60
  13   1  -7   12.70    2.30
 -13  -1   7   13.80    2.50
 -13  -1   7   11.80    2.20
 -13  -1   7   11.90    1.50
 -13  -1   7   13.00    2.50
  14   2  -7   23.70    2.70
  14   2  -7   25.80    2.40
 -14  -2   7   20.30    2.60
 -14  -2   7   19.70    2.90
 -14  -2   7   26.00    3.20
 -14  -2   7   24.40    2.20
  15   3  -7    3.70    1.50
  15   3  -7    3.60    1.70
 -15  -3   7    2.90    1.80
 -15  -3   7    3.00    1.30
 -15  -3   7    4.00    1.90
 -15  -3   7    3.40    1.60
  16   4  -7   14.00    2.50
  16   4  -7    8.70    2.20
 -16  -4   7    6.80    2.20
 -16  -4   7   10.50    2.70
 -16  -4   7    8.30    2.00
 -16  -4   7   10.30    2.10
  17   5  -7   14.30    2.70
  17   5  -7    9.00    2.20
 -17  -5   7    9.60    2.50
 -17  -5   7    7.60    2.80
 -17  -5   7    7.70    2.10
  18   6  -7   73.39    5.00
  18   6  -7   73.49    5.10
 -18  -6   7   78.99    5.80
 -18  -6   7   84.69    4.50
 -18  -6   7   72.19    4.90
  19   7  -7   83.39    5.60
  19   7  -7   78.59    5.50
 -19  -7   7   76.59    6.00
 -19  -7   7   88.09    5.60
 -19  -7   7   82.39    5.10
  20   8  -7    6.10    2.50
  20   8  -7    9.50    2.90
 -20  -8   7   14.00    3.60
 -20  -8   7   10.80    3.00
 -20  -8   7    9.50    1.90
  21   9  -7   30.10    4.20
  21   9  -7   23.80    4.00
 -21  -9   7   23.10    3.50
 -21  -9   7   23.30    1.90
 -21  -9   7   25.40    4.10
  22  10  -7   11.00    3.40
  22  10  -7   10.70    3.30
 -22 -10   7   11.60    3.30
 -22 -10   7    8.80    3.40
  23  11  -7   -0.20    2.80
  23  11  -7   -1.40    2.70
 -23 -11   7    1.90    2.50
 -23 -11   7    8.10    3.30
  24  12  -7   -3.90    2.10
  24  12  -7    1.00    3.50
  24  12  -7    1.70    3.30
 -24 -12   7    4.80    2.20
 -24 -12   7    2.00    3.40
  -5 -15  -6    1.90    2.40
   5  15   6    0.90    3.00
   5  15   6    6.20    2.90
  -4 -14  -6    1.30    2.30
   4  14   6   -2.10    1.80
   4  14   6    0.10    2.40
  -3 -13  -6    8.30    2.60
   3  13   6    3.80    2.60
   3  13   6    7.20    3.20
  -2 -12  -6   17.50    3.10
   2  12   6   10.90    2.90
   2  12   6    8.20    1.70
   2  12   6   13.00    3.00
   2  12   6   12.70    2.40
   2  12   6    9.90    1.70
  -1 -11  -6    8.00    2.20
   1  11   6   14.20    2.60
   1  11   6   10.90    2.10
   1  11   6   14.40    2.20
   1  11   6   21.30    3.70
   1  11   6   14.10    2.80
   0 -10  -6   14.30    2.80
   0  10   6   11.90    2.00
   0  10   6   16.30    3.00
   0  10   6   18.60    2.50
   0  10   6   18.90    3.70
   1  -9  -6   20.10    2.60
  -1   9   6   15.70    2.00
  -1   9   6   19.30    3.10
  -1   9   6   22.10    2.80
   2  -8  -6   -0.60    1.10
  -2   8   6    2.60    1.10
  -2   8   6    0.50    1.30
  -2   8   6    1.50    1.70
   3  -7  -6  192.48    7.70
  -3   7   6  194.18    7.80
  -3   7   6  197.18    7.20
  -3   7   6  189.78    8.30
   4  -6  -6   68.29    3.60
  -4   6   6   72.89    3.60
  -4   6   6   71.89    4.30
  -4   6   6   67.39    3.30
   5  -5  -6  197.48    7.00
   5  -5  -6  191.98    7.50
  -5   5   6  188.08    7.00
  -5   5   6  179.28    7.50
  -5   5   6  196.08    8.30
  -5   5   6  175.98    6.80
   6  -4  -6   58.59    3.70
   6  -4  -6   56.39    2.50
  -6   4   6   54.89    3.80
  -6   4   6   52.29    2.50
  -6   4   6   51.89    3.10
   7  -3  -6  413.86   14.40
   7  -3  -6  411.26   13.60
  -7   3   6  397.16   13.60
   8  -2  -6  247.78    8.50
  -8   2   6  241.18    8.50
  -8   2   6  245.48    9.00
   9  -1  -6  544.95   17.00
  -9   1   6  526.95   16.80
  -9   1   6  511.05   17.50
  10   0  -6  484.85   16.00
  10   0  -6  512.25   16.00
  10   0  -6  501.95   16.80
 -10   0   6  504.25   16.00
  11   1  -6    8.50    1.70
  11   1  -6    9.20    1.30
 -11  -1   6    8.90    1.70
 -11  -1   6    5.50    1.90
 -11  -1   6    8.20    2.00
 -11  -1   6    7.10    1.30
  12   2  -6    3.00    1.50
  12   2  -6    1.50    1.30
 -12  -2   6    1.00    1.30
 -12  -2   6    0.90    1.00
 -12  -2   6    2.50    1.60
 -12  -2   6    0.10    1.70
  13   3  -6   55.89    3.60
  13   3  -6   50.39    3.30
 -13  -3   6   47.60    3.20
 -13  -3   6   56.59    3.60
 -13  -3   6   52.49    3.60
 -13  -3   6   47.80    4.00
  14   4  -6  102.99    5.30
  14   4  -6  112.29    5.50
 -14  -4   6  112.19    5.40
 -14  -4   6  107.19    5.20
 -14  -4   6  111.09    6.30
 -14  -4   6   99.69    5.20
  15   5  -6   26.20    2.80
  15   5  -6   25.80    2.90
 -15  -5   6   25.40    2.50
 -15  -5   6   22.50    2.60
 -15  -5   6   23.40    3.30
  16   6  -6   19.30    2.70
  16   6  -6   17.40    2.80
 -16  -6   6   20.10    3.20
 -16  -6   6   15.50    2.10
 -16  -6   6   20.20    2.60
  17   7  -6    9.80    2.50
  17   7  -6    3.40    2.10
 -17  -7   6    7.20    2.00
 -17  -7   6    9.50    1.80
 -17  -7   6    8.90    2.80
  18   8  -6   -0.10    2.30
  18   8  -6    2.00    2.00
 -18  -8   6    1.10    1.60
 -18  -8   6    3.00    1.10
 -18  -8   6    2.30    2.20
  19   9  -6   21.60    4.00
  19   9  -6   25.00    4.40
 -19  -9   6   13.20    2.70
 -19  -9   6   22.80    3.60
  20  10  -6    1.20    2.50
  20  10  -6   -2.40    2.00
 -20 -10   6   -0.60    1.40
 -20 -10   6    3.60    2.50
  21  11  -6   11.30    3.70
  21  11  -6   13.20    3.80
 -21 -11   6   18.80    4.30
 -21 -11   6   22.30    4.00
  22  12  -6   -0.10    2.30
  22  12  -6    1.40    3.00
  22  12  -6   -0.50    2.40
 -22 -12   6    6.90    3.00
 -22 -12   6    2.60    2.80
  -7 -15  -5   -1.80    2.10
   7  15   5    3.90    3.70
   7  15   5    0.40    2.80
  -6 -14  -5    6.40    3.10
   6  14   5    1.60    2.60
   6  14   5    0.50    2.20
  -5 -13  -5    1.10    1.70
   5  13   5    2.50    2.40
   5  13   5   -1.50    2.30
  -4 -12  -5    4.80    1.90
  -4 -12  -5    7.00    2.70
   4  12   5    5.10    2.90
   4  12   5    9.50    2.70
  -3 -11  -5    7.80    2.50
  -3 -11  -5    6.80    1.90
   3  11   5    6.90    1.50
   3  11   5    6.60    3.20
   3  11   5   10.10    2.30
   3  11   5    6.90    1.50
   3  11   5    7.10    3.70
  -2 -10  -5   45.50    3.20
  -2 -10  -5   51.49    4.10
   2  10   5   33.90    4.10
   2  10   5   49.80    4.20
   2  10   5   48.20    3.20
   2  10   5   41.60    3.20
  -1  -9  -5    7.80    1.70
  -1  -9  -5   13.40    2.70
   1   9   5    7.50    1.80
   1   9   5    9.80    1.90
   1   9   5    5.20    2.10
   1   9   5    4.00    2.20
   0  -8  -5    8.90    1.80
   0  -8  -5    9.60    1.70
   0   8   5    8.40    1.60
   0   8   5    3.70    1.60
   0   8   5    8.30    2.00
   1  -7  -5   69.79    3.90
  -1   7   5   68.29    3.30
  -1   7   5   66.49    3.90
  -1   7   5   67.69    4.40
   2  -6  -5  400.66   13.60
  -2   6   5  395.76   14.10
  -2   6   5  366.86   13.00
  -2   6   5  399.66   13.60
  -3   5   5   95.59    4.80
  -3   5   5  104.49    4.10
  -3   5   5   94.49    4.30
   4  -4  -5   21.00    2.50
   4  -4  -5   19.20    1.50
  -4   4   5   22.10    1.70
  -4   4   5   18.60    2.10
  -4   4   5   16.00    1.40
   5  -3  -5  301.97    9.90
   5  -3  -5  307.07   10.40
  -5   3   5  307.67    9.90
  -5   3   5  292.57   10.40
  -5   3   5  316.47   11.10
   6  -2  -5  453.15   15.00
   6  -2  -5  474.65   15.60
  -6   2   5  459.65   15.00
  -6   2   5  458.35   15.40
   7  -1  -5  480.65   15.20
  -7   1   5  477.45   15.00
  -7   1   5  457.05   15.50
   8   0  -5    0.10    1.00
   8   0  -5    0.30    0.60
   8   0  -5   -0.10    0.70
  -8   0   5    1.50    1.10
  -8   0   5   -0.20    0.60
   9   1  -5   34.30    2.50
   9   1  -5   39.30    2.20
  -9  -1   5   37.00    2.50
  -9  -1   5   39.20    2.10
  10   2  -5  206.68    7.60
  10   2  -5  196.68    7.30
 -10  -2   5  201.98    8.30
 -10  -2   5  190.58    7.60
 -10  -2   5  189.48    7.50
  11   3  -5  176.18    7.00
  11   3  -5  171.88    7.10
 -11  -3   5  173.28    6.90
 -11  -3   5  173.28    7.10
 -11  -3   5  186.98    7.90
 -11  -3   5  170.88    6.90
  12   4  -5   39.10    3.20
  12   4  -5   50.19    3.50
 -12  -4   5   49.10    3.30
 -12  -4   5   48.70    3.00
 -12  -4   5   54.49    4.00
  13   5  -5    6.70    1.90
  13   5  -5    3.00    1.70
 -13  -5   5    4.80    1.30
 -13  -5   5    4.20    2.20
 -13  -5   5    2.50    1.50
  14   6  -5    1.40    1.50
  14   6  -5    3.10    1.60
 -14  -6   5    1.90    1.70
 -14  -6   5    2.90    1.10
 -14  -6   5    2.00    1.50
  15   7  -5    1.70    1.90
  15   7  -5    0.50    1.70
 -15  -7   5   -0.10    1.20
 -15  -7   5    1.60    1.80
 -15  -7   5    3.20    1.10
  16   8  -5   41.90    4.40
  16   8  -5   39.40    3.90
 -16  -8   5   43.30    4.90
 -16  -8   5   38.90    2.10
 -16  -8   5   35.80    4.10
  17   9  -5    0.90    2.20
  17   9  -5    0.30    2.10
 -17  -9   5   -0.50    1.50
 -17  -9   5    0.10    1.80
  18  10  -5    3.80    2.40
  18  10  -5    6.40    2.70
 -18 -10   5    3.90    2.20
 -18 -10   5    1.70    2.00
  19  11  -5    0.90    2.50
  19  11  -5    1.80    2.20
 -19 -11   5    3.00    2.60
 -19 -11   5    0.40    2.40
  20  12  -5    1.90    2.40
  20  12  -5    6.60    3.80
  20  12  -5    0.60    2.70
 -20 -12   5    5.60    2.70
 -20 -12   5    7.00    3.00
  21  13  -5   -3.00    4.80
  21  13  -5    3.90    4.00
 -21 -13   5    0.40    2.70
 -21 -13   5   -1.30    3.20
  -9 -15  -4    0.20    2.20
   9  15   4   -1.80    3.00
  -8 -14  -4    0.30    2.20
  -8 -14  -4    0.40    1.80
   8  14   4    0.40    2.30
   8  14   4   -0.30    2.20
  -7 -13  -4    1.20    2.20
  -7 -13  -4   -1.30    1.50
   7  13   4    1.80    2.30
   7  13   4    1.90    1.90
  -6 -12  -4    4.50    1.90
  -6 -12  -4    2.70    2.20
   6  12   4   -1.40    2.00
   6  12   4    3.10    2.30
  -5 -11  -4    5.40    2.00
  -5 -11  -4    7.30    2.00
   5  11   4    4.60    2.40
   5  11   4    9.20    2.30
   5  11   4    4.10    2.20
  -4 -10  -4   27.30    3.30
  -4 -10  -4   33.20    2.80
   4  10   4   36.20    3.10
   4  10   4   38.40    5.40
   4  10   4   27.50    3.60
   4  10   4   28.70    2.10
   4  10   4   26.50    2.10
  -3  -9  -4    3.50    1.60
  -3  -9  -4    1.90    1.30
   3   9   4    3.60    1.10
   3   9   4    3.20    1.80
   3   9   4    2.10    1.80
   3   9   4    3.10    2.30
  -2  -8  -4   23.10    2.60
  -2  -8  -4   20.70    2.00
   2   8   4   19.70    2.10
   2   8   4   19.30    2.10
   2   8   4   20.10    2.90
   2   8   4   20.60    2.60
  -1  -7  -4   28.40    2.20
  -1  -7  -4   24.50    2.50
   1   7   4   23.70    2.50
   1   7   4   25.20    2.10
   1   7   4   23.00    2.90
   0  -6  -4    8.90    2.00
   0  -6  -4    8.20    1.50
   0   6   4    8.80    2.10
   0   6   4    7.00    1.30
   0   6   4   10.10    1.90
   1  -5  -4   58.79    2.90
   1  -5  -4   57.49    3.20
  -1   5   4   58.59    3.20
  -1   5   4   64.69    2.80
  -1   5   4   61.49    3.60
   2  -4  -4    8.70    1.50
   2  -4  -4    8.20    1.20
  -2   4   4    8.30    1.70
  -2   4   4    3.70    1.00
  -2   4   4   10.90    1.10
   3  -3  -4  194.78    6.50
   3  -3  -4  187.28    6.80
  -3   3   4  182.58    6.40
  -3   3   4  187.08    6.90
   4  -2  -4  419.66   14.30
   4  -2  -4  428.06   13.90
   4  -2  -4  430.96   13.40
  -4   2   4  424.66   14.40
  -4   2   4  445.96   13.40
  -4   2   4  426.06   13.90
   5  -1  -4  651.13   20.40
  -5   1   4  644.94   20.70
  -5   1   4  650.43   20.40
   6   0  -4  573.54   17.90
   6   0  -4  528.75   17.30
   6   0  -4  561.04   17.40
  -6   0   4  580.84   17.80
  -6   0   4  532.15   17.30
   7   1  -4   23.70    1.90
   7   1  -4   27.00    1.70
  -7  -1   4   22.50    1.60
  -7  -1   4   23.60    2.20
  -7  -1   4   30.50    2.00
   8   2  -4  462.35   15.20
   8   2  -4  464.25   15.10
  -8  -2   4  458.95   15.20
  -8  -2   4  443.06   15.10
  -8  -2   4  460.95   15.10
  -8  -2   4  456.65   15.80
   9   3  -4   80.29    3.90
   9   3  -4   72.49    4.30
   9   3  -4   64.89    3.60
  -9  -3   4   68.89    3.60
  -9  -3   4   82.69    4.40
  -9  -3   4   80.39    3.80
  -9  -3   4   78.29    3.50
  10   4  -4   28.40    2.50
  10   4  -4   24.10    2.90
  10   4  -4   21.70    2.40
 -10  -4   4   24.70    2.80
 -10  -4   4   23.00    2.00
 -10  -4   4   22.80    2.40
  11   5  -4  172.88    8.00
  11   5  -4  169.68    7.40
  11   5  -4  175.68    7.20
 -11  -5   4  169.58    7.30
 -11  -5   4  166.08    7.70
 -11  -5   4  162.28    6.20
  12   6  -4  111.79    5.40
  12   6  -4   97.19    5.40
 -12  -6   4   92.39    5.60
 -12  -6   4   97.89    4.00
 -12  -6   4   96.89    5.30
  13   7  -4   18.90    2.90
  13   7  -4   23.30    2.90
 -13  -7   4   22.90    1.50
 -13  -7   4   21.70    2.80
 -13  -7   4   23.50    3.10
  14   8  -4  102.39    5.80
  14   8  -4   91.69    5.90
 -14  -8   4   94.09    6.00
 -14  -8   4   84.29    5.60
  15   9  -4    0.40    1.90
  15   9  -4    4.00    2.30
 -15  -9   4    6.30    2.50
 -15  -9   4    0.80    1.90
  16  10  -4   -3.80    1.40
  16  10  -4   -0.40    2.10
 -16 -10   4   -1.70    1.60
 -16 -10   4   -1.70    1.80
  17  11  -4   12.40    3.30
  17  11  -4    6.80    2.60
  17  11  -4   13.80    3.30
 -17 -11   4   10.30    3.40
 -17 -11   4    8.80    3.20
  18  12  -4    0.80    2.60
  18  12  -4    0.70    2.70
  18  12  -4   -0.60    1.90
 -18 -12   4    7.50    2.90
 -18 -12   4   -3.50    1.70
  19  13  -4    3.00    2.70
  19  13  -4    7.60    3.40
  19  13  -4   12.70    4.30
 -19 -13   4    6.20    3.00
 -19 -13   4    3.50    2.70
 -10 -14  -3   14.90    2.80
 -10 -14  -3   21.70    5.90
  10  14   3    9.80    3.30
  10  14   3   16.60    3.90
  10  14   3   10.30    3.70
  -9 -13  -3    4.40    2.70
  -9 -13  -3    2.70    1.80
   9  13   3    4.50    3.10
   9  13   3   -1.00    2.20
  -8 -12  -3    9.00    3.00
  -8 -12  -3    9.70    2.40
   8  12   3    4.80    3.20
   8  12   3    7.60    2.80
  -7 -11  -3   13.70    2.60
  -7 -11  -3    8.90    2.80
   7  11   3    8.30    2.80
   7  11   3   12.90    3.10
  -6 -10  -3    1.70    1.40
  -6 -10  -3    1.40    2.00
   6  10   3    6.60    2.20
   6  10   3    0.40    2.00
   6  10   3    2.50    1.70
  -5  -9  -3    3.30    1.50
  -5  -9  -3    3.20    1.70
   5   9   3    5.20    2.10
   5   9   3    3.70    1.00
   5   9   3    7.20    2.00
   5   9   3    4.90    2.00
  -4  -8  -3    1.40    1.30
  -4  -8  -3    0.10    1.10
   4   8   3   -1.00    1.10
   4   8   3   -0.60    1.50
   4   8   3   -0.50    2.00
   4   8   3    0.20    0.70
  -3  -7  -3    5.50    1.40
  -3  -7  -3    5.40    1.70
   3   7   3    2.60    1.30
   3   7   3    1.20    1.70
   3   7   3    2.60    1.20
   3   7   3    1.80    1.00
  -2  -6  -3   44.30    2.50
  -2  -6  -3   36.70    2.80
   2   6   3   37.20    3.20
   2   6   3   35.40    2.40
   2   6   3   35.70    2.50
   2   6   3   38.30    2.90
  -1  -5  -3   11.80    1.70
  -1  -5  -3   12.80    1.40
   1   5   3   13.30    1.80
   1   5   3   10.80    1.40
   1   5   3   13.10    2.10
   0  -4  -3    1.30    1.00
   0  -4  -3    2.50    0.80
   0   4   3    1.20    0.90
   0   4   3    1.10    0.70
   1  -3  -3   76.79    2.90
   1  -3  -3   74.79    3.40
   1  -3  -3   73.59    3.10
  -1   3   3   72.29    2.80
  -1   3   3   71.49    3.40
  -1   3   3   70.49    3.10
   2  -2  -3   52.69    2.10
   2  -2  -3   51.29    2.40
  -2   2   3   48.70    2.10
  -2   2   3   55.99    2.60
   3  -1  -3  155.98    5.20
   3  -1  -3  154.78    5.50
  -3   1   3  152.38    5.30
  -3   1   3  152.78    5.50
   4   0  -3   -0.30    0.40
   4   0  -3    0.60    0.60
   4   0  -3    0.20    0.30
  -4   0   3    0.50    0.60
  -4   0   3    0.20    0.30
   5   1  -3  211.78    7.30
   5   1  -3  214.18    7.20
   5   1  -3  211.38    7.70
  -5  -1   3  219.08    7.30
  -5  -1   3  211.08    7.10
   6   2  -3  773.02   24.70
   6   2  -3  753.02   25.20
   6   2  -3  742.03   24.70
  -6  -2   3  814.42   24.50
  -6  -2   3  799.92   24.70
  -6  -2   3  773.82   24.70
  -6  -2   3  781.12   25.20
   7   3  -3   73.99    3.50
   7   3  -3   71.69    4.00
  -7  -3   3   77.89    3.60
  -7  -3   3   71.49    3.90
  -7  -3   3   68.49    3.00
   8   4  -3   52.39    3.30
   8   4  -3   55.79    3.70
   8   4  -3   57.19    3.20
  -8  -4   3   55.39    2.50
  -8  -4   3   57.09    3.30
  -8  -4   3   55.29    3.60
   9   5  -3   47.00    3.70
   9   5  -3   51.19    3.30
   9   5  -3   48.80    3.40
  -9  -5   3   42.50    3.40
  -9  -5   3   45.00    3.30
  -9  -5   3   47.70    2.20
  10   6  -3    6.20    2.00
  10   6  -3    5.20    1.80
  10   6  -3    5.80    1.60
 -10  -6   3    5.30    1.60
 -10  -6   3    4.40    0.80
 -10  -6   3    8.90    2.10
  11   7  -3   19.80    2.70
  11   7  -3   21.80    2.60
  11   7  -3   16.70    2.80
 -11  -7   3   13.30    2.40
 -11  -7   3   19.30    2.70
  12   8  -3   11.30    2.40
  12   8  -3    2.60    2.00
 -12  -8   3    5.10    2.10
 -12  -8   3    8.30    2.40
  13   9  -3   44.00    4.00
  13   9  -3   40.80    4.20
 -13  -9   3   35.40    3.80
 -13  -9   3   31.60    3.60
  14  10  -3   30.20    7.60
  14  10  -3   14.60    3.30
 -14 -10   3   19.70    3.40
 -14 -10   3   10.30    2.40
  15  11  -3    7.20    2.70
  15  11  -3    4.60    2.70
  15  11  -3    5.90    3.30
 -15 -11   3    6.80    2.80
 -15 -11   3    3.80    2.00
  16  12  -3   -2.20    1.80
  16  12  -3    0.70    2.30
  16  12  -3    2.40    2.70
 -16 -12   3    0.00    2.40
 -16 -12   3   -1.00    1.40
  17  13  -3   10.20    3.10
  17  13  -3    1.90    2.30
  17  13  -3    7.00    2.90
 -17 -13   3    2.70    2.20
 -17 -13   3    9.40    3.20
 -18 -14   3    0.30    2.80
 -12 -14  -2    5.00    2.40
 -12 -14  -2    2.60    2.10
  12  14   2    0.60    2.30
  12  14   2    6.20    3.10
  12  14   2    4.10    2.80
 -11 -13  -2    1.10    2.00
 -11 -13  -2    2.20    1.90
  11  13   2   -0.30    1.90
  11  13   2    3.50    2.50
  11  13   2   -1.50    2.00
 -10 -12  -2   17.30    2.90
 -10 -12  -2   19.10    3.50
  10  12   2   18.00    4.00
  10  12   2   21.70    4.70
  -9 -11  -2   51.69    4.10
  -9 -11  -2   51.99    4.70
   9  11   2   55.39    5.00
   9  11   2   48.90    5.10
  -8 -10  -2   74.89    5.30
  -8 -10  -2   73.19    4.70
   8  10   2   84.09    6.00
   8  10   2   85.69    6.40
  -7  -9  -2   76.29    4.50
  -7  -9  -2   76.69    5.00
   7   9   2   73.89    4.70
   7   9   2   79.59    5.30
   7   9   2   76.49    5.40
  -6  -8  -2   42.30    3.20
  -6  -8  -2   51.39    3.80
   6   8   2   51.59    3.60
   6   8   2   45.40    3.90
   6   8   2   50.79    4.10
   6   8   2   45.00    2.20
  -5  -7  -2   95.99    5.00
  -5  -7  -2   87.29    5.00
   5   7   2   85.99    4.90
   5   7   2   87.19    5.20
   5   7   2   89.09    3.60
   5   7   2   86.59    4.60
  -4  -6  -2    6.50    1.80
  -4  -6  -2    6.80    1.60
   4   6   2    5.80    1.60
   4   6   2    5.20    1.60
   4   6   2    5.20    1.00
   4   6   2    4.50    1.80
  -3  -5  -2    0.20    0.90
  -3  -5  -2    1.20    1.00
   3   5   2    1.60    1.40
   3   5   2   -0.70    1.20
   3   5   2    0.50    1.00
   3   5   2    0.80    0.80
  -2  -4  -2  174.58    6.40
  -2  -4  -2  163.98    5.90
   2   4   2  159.38    6.50
   2   4   2  165.28    6.00
   2   4   2  155.98    6.50
   2   4   2  165.98    6.00
  -1  -3  -2  126.69    4.50
  -1  -3  -2  123.89    4.80
   1   3   2  124.29    4.80
   1   3   2  127.79    4.50
   0  -2  -2  135.79    4.70
   0  -2  -2  133.59    4.40
   0  -2  -2  134.49    4.90
   0   2   2  133.29    4.40
   0   2   2  131.79    4.90
   0   2   2  132.19    4.70
   1  -1  -2  171.88    5.90
   1  -1  -2  169.48    5.60
  -1   1   2  168.78    5.70
  -1   1   2  188.08    5.60
   3   1  -2   59.29    2.60
   3   1  -2   62.69    2.30
   3   1  -2   60.89    2.30
  -3  -1   2   62.19    2.30
  -3  -1   2   55.39    2.60
  -3  -1   2   53.69    2.30
   4   2  -2 9999.00  399.36
  -4  -2   2 9901.81  396.46
   5   3  -2 1333.07   42.90
   5   3  -2 1406.46   42.50
   5   3  -2 1325.97   42.70
  -5  -3   2 1371.66   42.70
  -5  -3   2 1357.36   42.90
  -5  -3   2 1364.26   41.80
   6   4  -2  535.55   18.20
   6   4  -2  532.05   18.00
  -6  -4   2  532.85   16.70
  -6  -4   2  534.45   18.20
  -6  -4   2  552.94   18.10
   7   5  -2  129.49    6.10
   7   5  -2  128.89    5.90
  -7  -5   2  140.59    6.10
   8   6  -2   40.40    3.20
   8   6  -2   39.50    3.40
  -8  -6   2   39.70    3.20
  -8  -6   2   39.30    3.20
   9   7  -2    2.50    1.40
   9   7  -2    2.20    1.50
   9   7  -2    3.60    1.80
  -9  -7   2    0.60    1.40
  -9  -7   2    1.50    1.40
  10   8  -2   55.19    4.30
  10   8  -2   53.59    3.90
  10   8  -2   48.00    4.00
 -10  -8   2   52.59    4.10
 -10  -8   2   51.89    4.00
  11   9  -2   10.30    2.60
  11   9  -2    9.80    2.60
  11   9  -2    8.70    2.70
 -11  -9   2   12.40    2.90
 -11  -9   2   10.90    2.70
  12  10  -2   11.10    3.00
  12  10  -2   14.50    3.10
 -12 -10   2   16.70    3.40
 -12 -10   2    6.00    1.90
  13  11  -2    4.80    3.00
  13  11  -2    7.70    2.60
  13  11  -2    4.30    2.50
 -13 -11   2    7.90    2.70
 -13 -11   2    2.90    2.20
  14  12  -2    1.40    2.30
  14  12  -2    1.10    1.90
  14  12  -2    2.00    2.30
 -14 -12   2   -0.60    2.00
 -14 -12   2    0.70    2.40
  15  13  -2   -0.40    3.00
  15  13  -2    3.70    2.90
  15  13  -2   -1.40    2.40
 -15 -13   2    2.40    2.30
 -15 -13   2    1.80    4.50
  16  14  -2   12.60    4.20
  16  14  -2   12.90    4.00
 -16 -14   2   17.90    4.60
 -16 -14   2   15.20    3.80
 -14 -14  -1   -0.60    1.90
 -14 -14  -1    1.70    2.10
  14  14   1    1.10    3.00
  14  14   1   -5.30    2.30
  14  14   1    1.70    2.20
 -13 -13  -1    0.70    2.00
 -13 -13  -1   -4.90    1.80
  13  13   1   -2.60    1.70
  13  13   1    1.90    4.00
  13  13   1    5.10    3.10
 -12 -12  -1   -0.90    1.90
 -12 -12  -1    1.60    1.80
  12  12   1    0.60    2.00
  12  12   1   -2.50    2.10
  12  12   1    5.80    2.90
 -11 -11  -1   -0.80    1.30
 -11 -11  -1    1.30    1.90
  11  11   1   -1.20    1.90
  11  11   1   -2.50    1.70
  11  11   1    2.60    2.20
 -10 -10  -1    9.80    2.80
 -10 -10  -1   13.30    2.70
  10  10   1   13.20    3.20
  10  10   1   19.30    4.40
  -9  -9  -1    8.00    2.20
  -9  -9  -1    7.90    2.60
   9   9   1    5.90    2.10
   9   9   1    5.50    2.20
  -8  -8  -1   55.39    4.00
  -8  -8  -1   45.20    3.40
   8   8   1   50.89    4.00
   8   8   1   51.69    4.30
  -7  -7  -1    3.20    1.50
  -7  -7  -1    0.90    1.30
   7   7   1    2.70    1.70
   7   7   1    0.10    1.20
   7   7   1    2.80    0.70
   7   7   1    4.10    1.90
  -6  -6  -1   46.70    3.40
  -6  -6  -1   55.19    4.80
   6   6   1   48.70    3.40
   6   6   1   51.59    2.40
   6   6   1   50.99    3.60
  -5  -5  -1   20.60    2.20
  -5  -5  -1   17.30    1.90
   5   5   1   23.80    2.40
   5   5   1   22.30    1.60
   5   5   1   21.40    2.20
  -4  -4  -1   38.20    2.30
  -4  -4  -1   34.40    2.40
   4   4   1   36.90    1.90
   4   4   1   38.40    2.50
   4   4   1   35.10    2.40
  -3  -3  -1    6.30    1.20
  -3  -3  -1    8.50    1.30
   3   3   1   11.30    1.10
   3   3   1    6.90    1.30
   3   3   1    8.50    1.40
  -2  -2  -1  641.24   20.10
  -2  -2  -1  641.04   20.10
  -2  -2  -1  656.93   20.30
   2   2   1  633.74   20.30
   2   2   1  637.34   20.00
   2   2   1  637.04   20.20
  -1  -1  -1  229.48    7.60
   1   1   1  243.78    7.70
   1   1   1  238.18    7.60
   1   1  -1   22.40    9.00
   2   2  -1  222.78    7.70
   2   2  -1  221.68    7.60
  -2  -2   1  231.08    7.60
  -2  -2   1  221.38    7.60
   3   3  -1  439.76   14.60
   3   3  -1  443.76   14.60
  -3  -3   1  444.46   14.60
  -3  -3   1  437.76   14.60
   4   4  -1   44.70    2.80
   4   4  -1   46.60    2.80
  -4  -4   1   47.90    2.70
  -4  -4   1   40.90    2.60
   5   5  -1   10.50    1.90
   5   5  -1    5.90    1.30
  -5  -5   1   12.10    1.90
  -5  -5   1    9.80    1.80
   6   6  -1  165.38    7.10
   6   6  -1  168.38    7.20
  -6  -6   1  156.88    6.90
  -6  -6   1  152.68    7.00
   7   7  -1    1.50    1.40
   7   7  -1    0.90    1.40
  -7  -7   1    1.80    1.40
  -7  -7   1    1.20    1.40
   8   8  -1    1.40    1.60
   8   8  -1    2.90    1.60
  -8  -8   1    3.60    1.90
  -8  -8   1    2.20    1.60
   9   9  -1    6.40    2.40
   9   9  -1    4.00    1.90
  -9  -9   1    5.40    2.10
  -9  -9   1    2.50    1.40
  10  10  -1   50.29    4.30
  10  10  -1   44.60    4.60
  10  10  -1   46.30    4.50
  10  10  -1   52.79    4.70
 -10 -10   1   47.50    4.40
 -10 -10   1   53.69    4.30
  11  11  -1   22.70    3.80
  11  11  -1   24.30    4.00
  11  11  -1   20.90    3.40
 -11 -11   1   27.70    3.50
 -11 -11   1   26.80    3.70
  12  12  -1    4.80    2.30
  12  12  -1   11.80    3.50
  12  12  -1   12.50    4.00
 -12 -12   1    6.80    2.60
 -12 -12   1    4.40    2.70
  13  13  -1    6.00    2.70
  13  13  -1    5.80    2.80
  13  13  -1    5.90    3.00
 -13 -13   1    4.60    2.60
 -13 -13   1    4.80    2.70
  14  14  -1    1.60    2.30
  14  14  -1    0.60    2.20
  14  14  -1   -3.50    2.30
 -14 -14   1    0.20    2.30
 -14 -14   1    1.30    2.30
 -16 -14   0   -1.80    2.10
 -16 -14   0   -1.40    3.00
  16  14   0    4.20    3.30
 -15 -13   0    4.40    2.50
 -15 -13   0    0.50    2.40
  15  13   0    6.40    3.30
  15  13   0    3.80    2.50
  15  13   0    4.60    3.00
 -14 -12   0    4.40    2.40
 -14 -12   0    0.60    2.50
  14  12   0   -0.30    1.90
  14  12   0   -0.40    2.00
  14  12   0   -1.00    2.10
 -13 -11   0   13.00    2.60
 -13 -11   0   16.30    3.00
  13  11   0   26.70    5.00
  13  11   0   18.00    3.90
  13  11   0   18.90    3.50
 -12 -10   0   45.00    4.30
 -12 -10   0   37.60    3.80
  12  10   0   51.79    5.90
  12  10   0   42.40    4.60
  12  10   0   42.00    4.40
 -11  -9   0    4.90    2.10
 -11  -9   0    2.00    1.90
  11   9   0    2.20    2.50
  11   9   0    1.30    1.60
  11   9   0    3.40    2.10
 -10  -8   0   13.30    2.60
 -10  -8   0   11.30    2.90
  10   8   0    6.10    2.20
  10   8   0    5.10    2.30
  -9  -7   0   11.00    2.00
  -9  -7   0    9.10    2.40
   9   7   0    6.80    1.00
   9   7   0    8.50    2.10
  -8  -6   0   31.10    2.80
  -8  -6   0   27.40    2.60
   8   6   0   30.00    2.80
   8   6   0   28.40    2.80
   8   6   0   28.10    1.70
  -7  -5   0  154.18    6.70
  -7  -5   0  144.99    7.70
  -7  -5   0  167.78    5.90
   7   5   0  152.68    6.80
   7   5   0  165.18    6.90
   7   5   0  162.18    5.70
  -6  -4   0    6.00    1.40
  -6  -4   0    7.00    1.10
  -6  -4   0   10.40    1.80
   6   4   0    9.70    1.80
   6   4   0    6.20    1.10
   6   4   0    6.10    1.60
  -5  -3   0  563.64   18.80
  -5  -3   0  586.04   18.20
  -5  -3   0  556.34   19.20
   5   3   0  588.84   18.90
   5   3   0  561.74   18.80
   5   3   0  584.24   18.20
  -4  -2   0  310.97   10.20
  -4  -2   0  301.17    9.80
  -4  -2   0  293.87   10.20
   4   2   0  300.97    9.80
   4   2   0  305.37   10.20
  -3  -1   0  407.36   12.80
  -3  -1   0  399.06   12.90
   3   1   0  409.36   12.90
   3   1   0  403.06   12.90
   3   1   0  407.36   12.80
   0   2   0  419.46   13.30
   0   2   0  415.86   13.30
   0  -2   0  412.26   13.30
   0  -2   0  411.26   13.30
   1   3   0  119.09    4.50
   1   3   0  111.19    4.40
  -1  -3   0  117.79    4.50
  -1  -3   0  113.99    4.50
   2   4   0  191.88    7.30
   2   4   0  194.88    7.40
  -2  -4   0  216.88    8.20
  -2  -4   0  200.08    7.30
   3   5   0  129.59    4.30
   3   5   0  123.79    5.30
   3   5   0  121.89    5.50
  -3  -5   0  121.59    5.20
  -3  -5   0  123.09    5.40
   4   6   0  106.09    5.30
   4   6   0  105.79    5.10
  -4  -6   0  111.89    5.30
   5   7   0    0.60    1.10
   5   7   0    1.50    1.20
  -5  -7   0    0.00    1.20
  -5  -7   0    0.00    1.30
   6   8   0    0.60    1.40
   6   8   0    1.60    1.30
  -6  -8   0    0.30    1.10
  -6  -8   0    1.40    1.30
   7   9   0    2.50    1.80
   7   9   0    3.50    1.80
   7   9   0   -0.70    1.30
  -7  -9   0    0.60    1.40
  -7  -9   0    2.30    1.60
   8  10   0    2.70    2.00
   8  10   0    0.40    2.30
  -8 -10   0    0.90    1.50
  -8 -10   0    4.70    2.60
   9  11   0   22.50    3.80
   9  11   0   22.70    3.50
   9  11   0   21.20    3.80
  -9 -11   0   20.90    3.20
  -9 -11   0   22.90    3.50
  10  12   0    3.50    2.70
  10  12   0    2.20    2.20
  10  12   0    1.70    2.10
 -10 -12   0   -0.20    1.60
 -10 -12   0    2.70    1.80
  11  13   0    0.70    2.10
  11  13   0   -3.00    1.80
  11  13   0    5.50    2.70
 -11 -13   0    2.50    2.20
 -11 -13   0    2.70    2.60
  12  14   0   15.80    4.00
  12  14   0   22.90    4.40
  12  14   0   28.50    4.70
 -12 -14   0   19.40    3.70
 -12 -14   0   18.50    4.20
 -17 -13   1    1.30    2.90
 -17 -13   1    3.30    3.20
  17  13  -1    5.60    3.10
  17  13  -1   10.50    3.60
  17  13  -1    7.60    3.80
 -16 -12   1    5.70    2.70
 -16 -12   1   -0.40    1.60
  16  12  -1    3.10    2.30
  16  12  -1    3.50    2.60
  16  12  -1    0.00    2.50
 -15 -11   1    7.50    2.90
 -15 -11   1    2.80    1.90
  15  11  -1    3.10    2.60
  15  11  -1    2.70    2.50
  15  11  -1    2.90    2.00
 -14 -10   1  101.99    6.60
 -14 -10   1  109.79    6.90
  14  10  -1  119.99    7.60
  14  10  -1  110.49    6.90
  14  10  -1  120.29    7.30
 -13  -9   1   68.89    5.00
 -13  -9   1   67.49    4.80
  13   9  -1   53.99    4.80
  13   9  -1   59.09    4.80
  13   9  -1   56.29    5.00
 -12  -8   1   37.70    3.50
 -12  -8   1   31.90    3.30
  12   8  -1   29.20    3.50
  12   8  -1   36.00    3.60
 -11  -7   1    1.60    1.60
 -11  -7   1    3.60    1.80
  11   7  -1   -1.10    1.10
  11   7  -1    0.10    1.20
 -10  -6   1   49.70    2.60
 -10  -6   1   54.99    3.60
 -10  -6   1   48.20    3.60
  10   6  -1   41.60    2.40
  10   6  -1   43.20    3.30
  10   6  -1   53.49    3.80
  -9  -5   1  201.88    8.20
  -9  -5   1  208.28    7.20
  -9  -5   1  210.68    8.30
   9   5  -1  200.28    8.30
   9   5  -1  207.88    8.10
   9   5  -1  174.48    7.10
  -8  -4   1   30.20    2.80
  -8  -4   1   30.00    2.50
  -8  -4   1   31.60    2.10
   8   4  -1   30.30    2.50
   8   4  -1   34.60    2.10
   8   4  -1   32.80    2.70
  -7  -3   1   47.60    2.40
  -7  -3   1   35.90    2.50
  -7  -3   1   41.90    2.80
   7   3  -1   31.80    2.50
   7   3  -1   47.10    2.70
   7   3  -1   47.50    2.40
  -6  -2   1  322.47   11.50
  -6  -2   1  307.27   11.10
  -6  -2   1  347.87   11.10
   6   2  -1  321.27   11.20
   6   2  -1  342.57   11.20
   6   2  -1  346.67   11.00
  -5  -1   1    1.30    0.90
  -5  -1   1    0.50    0.70
  -5  -1   1    1.70    0.80
   5   1  -1    1.20    0.80
   5   1  -1    1.20    0.90
   5   1  -1    4.10    1.10
  -4   0   1    0.00    0.50
  -4   0   1    0.10    0.40
  -4   0   1    1.50    0.80
   4   0  -1    0.30    0.50
   4   0  -1    0.60    0.50
   4   0  -1    0.20    0.70
  -3   1   1  177.08    6.00
  -3   1   1  181.28    5.70
  -3   1   1  183.88    6.30
   3  -1  -1  176.08    6.00
   3  -1  -1  180.18    5.70
   3  -1  -1  176.58    6.30
  -2   2   1  230.48    7.90
  -2   2   1  249.38    8.10
  -2   2   1  231.48    7.80
  -2   2   1  243.08    8.00
  -1   3   1  152.68    5.90
  -1   3   1  153.08    5.70
  -1   3   1  163.18    5.70
   1  -3  -1  155.98    5.70
   1  -3  -1  170.58    5.90
   0   4   1   16.80    1.50
   0   4   1   14.70    1.60
   0  -4  -1   18.80    1.70
   0  -4  -1   17.40    1.60
   1   5   1   -0.10    0.80
   1   5   1    1.60    1.00
  -1  -5  -1    0.80    0.90
  -1  -5  -1    3.60    1.10
   2   6   1   21.20    2.30
   2   6   1   22.60    2.20
  -2  -6  -1   21.20    2.20
  -2  -6  -1   22.60    2.10
   3   7   1   62.89    2.80
   3   7   1   68.59    4.20
   3   7   1   69.79    2.90
   3   7   1   65.59    4.30
  -3  -7  -1   72.29    4.10
  -3  -7  -1   68.69    3.80
   4   8   1   26.60    3.10
   4   8   1   25.70    2.70
   4   8   1   24.30    2.80
  -4  -8  -1   29.90    2.60
  -4  -8  -1   30.30    2.90
   5   9   1   -0.80    1.20
   5   9   1    3.00    2.20
   5   9   1    1.80    1.60
  -5  -9  -1    1.40    1.30
  -5  -9  -1   -0.20    1.20
   6  10   1   26.30    3.20
   6  10   1   25.90    5.30
   6  10   1   31.60    3.60
  -6 -10  -1   20.90    3.10
  -6 -10  -1   25.20    2.90
   7  11   1   25.90    4.00
   7  11   1   28.60    3.80
   7  11   1   20.40    3.20
  -7 -11  -1   18.20    3.20
  -7 -11  -1   21.30    3.10
   8  12   1    0.60    2.20
   8  12   1    4.60    3.00
   8  12   1    3.40    2.20
  -8 -12  -1    1.40    1.60
  -8 -12  -1    3.60    2.10
   9  13   1    0.50    2.00
   9  13   1   -0.20    2.00
  -9 -13  -1    2.90    1.90
  -9 -13  -1   -3.30    1.50
  10  14   1    3.90    2.50
  10  14   1    0.90    2.80
  10  14   1   -0.30    2.60
 -10 -14  -1    2.80    3.10
 -10 -14  -1    4.60    2.30
  11  15   1   10.10    3.70
  11  15   1    4.60    3.40
 -11 -15  -1   13.30    3.40
 -11 -15  -1    9.10    3.60
 -19 -13   2    1.80    2.80
 -19 -13   2    3.40    2.90
  19  13  -2    2.30    2.60
  19  13  -2    7.50    4.30
  19  13  -2    1.20    2.70
 -18 -12   2    1.30    1.80
 -18 -12   2    5.30    4.10
  18  12  -2    0.40    2.50
  18  12  -2    0.80    2.50
  18  12  -2    2.90    2.70
 -17 -11   2    9.10    2.90
 -17 -11   2    6.00    2.60
  17  11  -2    5.20    2.80
  17  11  -2   10.80    3.50
  17  11  -2   12.60    3.30
 -16 -10   2   25.20    3.70
 -16 -10   2   24.00    3.60
  16  10  -2   26.00    3.90
  16  10  -2   23.40    4.50
  16  10  -2   22.10    3.80
 -15  -9   2    0.80    1.70
 -15  -9   2    0.90    1.50
  15   9  -2    7.00    3.00
  15   9  -2    0.50    1.90
 -14  -8   2   56.69    4.50
 -14  -8   2   58.49    4.60
  14   8  -2   64.69    4.70
  14   8  -2   59.99    4.80
 -13  -7   2    0.70    1.60
 -13  -7   2    2.40    0.90
 -13  -7   2    0.30    1.40
  13   7  -2   -0.40    1.60
  13   7  -2    0.90    1.60
 -12  -6   2    8.20    1.40
 -12  -6   2    4.80    1.90
 -12  -6   2    6.30    1.70
  12   6  -2    8.30    2.00
  12   6  -2    5.40    1.80
 -11  -5   2   49.10    3.50
 -11  -5   2   54.19    3.00
 -11  -5   2   50.09    3.80
  11   5  -2   53.99    3.10
  11   5  -2   56.49    3.80
  11   5  -2   63.29    3.80
 -10  -4   2   24.90    2.80
 -10  -4   2   27.00    2.50
 -10  -4   2   20.60    2.10
  10   4  -2   22.20    2.20
  10   4  -2   24.30    2.50
  10   4  -2   32.50    2.70
  -9  -3   2   31.00    2.40
  -9  -3   2   37.30    2.90
  -9  -3   2   34.00    2.30
   9   3  -2   30.90    2.30
   9   3  -2   35.70    2.60
   9   3  -2   32.30    2.40
  -8  -2   2  199.58    7.70
  -8  -2   2  184.88    7.00
  -8  -2   2  174.78    6.90
  -8  -2   2  197.38    7.10
   8   2  -2  176.98    6.90
   8   2  -2  196.98    7.10
  -7  -1   2  108.59    4.40
  -7  -1   2   91.19    3.90
  -7  -1   2  109.99    4.20
   7   1  -2  101.29    4.20
   7   1  -2   96.09    4.00
   7   1  -2   99.79    4.30
  -6   0   2  731.73   23.30
  -6   0   2  733.83   22.90
  -6   0   2  714.53   22.60
   6   0  -2  709.13   22.60
   6   0  -2  729.13   22.90
   6   0  -2  718.43   23.20
  -5   1   2 1071.89   33.10
  -5   1   2 1067.09   33.60
   5  -1  -2 1049.49   33.20
  -4   2   2 9616.34  327.17
   4  -2  -2 9814.72  328.57
  -3   3   2  278.07    9.50
  -3   3   2  270.27    9.20
  -3   3   2  289.97    9.80
  -3   3   2  277.27    9.50
  -2   4   2  210.18    8.10
  -2   4   2  216.78    7.90
  -2   4   2  230.58    8.00
   2  -4  -2  237.08    8.00
   2  -4  -2  222.68    7.90
  -1   5   2   45.40    2.70
  -1   5   2   37.10    2.80
  -1   5   2   44.20    2.60
   1  -5  -2   47.20    2.70
   1  -5  -2   49.70    2.80
   0   6   2    3.70    1.40
   0   6   2    1.60    1.60
   0   6   2    2.50    1.30
   0  -6  -2    4.00    1.40
   0  -6  -2    3.60    1.50
   1   7   2  117.59    6.00
   1   7   2  116.99    5.30
   1   7   2  124.49    5.80
  -1  -7  -2  116.69    5.40
  -1  -7  -2  124.19    5.70
   2   8   2   29.60    2.10
   2   8   2   27.80    2.10
   2   8   2   33.60    2.80
   2   8   2   33.60    3.00
   2   8   2   26.80    3.10
  -2  -8  -2   29.80    2.90
  -2  -8  -2   30.80    2.70
   3   9   2   17.40    2.70
   3   9   2   21.50    2.60
   3   9   2   19.90    1.60
   3   9   2   16.70    1.50
   3   9   2   17.00    3.10
  -3  -9  -2   17.00    2.30
  -3  -9  -2   20.00    2.70
   4  10   2   23.10    3.20
   4  10   2   24.70    4.40
   4  10   2   24.50    3.00
  -4 -10  -2   28.10    2.90
  -4 -10  -2   21.80    3.10
   5  11   2   22.10    3.10
   5  11   2   30.90    3.90
   5  11   2   21.90    3.90
  -5 -11  -2   20.90    3.20
  -5 -11  -2   25.00    3.00
   6  12   2   29.30    3.60
   6  12   2   27.60    4.40
   6  12   2   21.00    3.70
  -6 -12  -2   21.60    3.10
  -6 -12  -2   18.10    3.30
   7  13   2   -1.80    1.70
   7  13   2   -4.40    1.80
  -7 -13  -2    2.30    2.40
  -7 -13  -2   -2.80    1.80
   8  14   2    9.60    3.30
   8  14   2   12.70    4.30
  -8 -14  -2    5.70    2.30
  -8 -14  -2    8.00    3.20
   9  15   2    0.80    2.80
   9  15   2   -2.00    2.40
  -9 -15  -2    5.00    2.50
  -9 -15  -2   -0.40    2.10
 -21 -13   3   11.10    3.70
  21  13  -3    6.80    3.60
 -20 -12   3    7.10    2.90
 -20 -12   3    5.40    2.70
  20  12  -3    6.80    3.60
  20  12  -3    0.70    2.90
  20  12  -3    2.00    3.00
 -19 -11   3    8.90    3.30
  19  11  -3    6.90    2.90
  19  11  -3   11.30    3.60
  19  11  -3    7.20    2.90
 -18 -10   3   17.60    3.80
 -18 -10   3   12.20    2.70
  18  10  -3   10.60    3.40
  18  10  -3   13.80    3.40
  18  10  -3   21.00    3.70
 -17  -9   3   11.50    2.80
 -17  -9   3   16.80    3.70
  17   9  -3    9.20    2.80
  17   9  -3    6.20    2.60
 -16  -8   3    1.80    2.10
 -16  -8   3    6.50    1.30
 -16  -8   3    0.40    1.70
  16   8  -3    1.40    2.00
  16   8  -3    2.00    2.50
 -15  -7   3   12.70    3.10
 -15  -7   3    7.70    2.20
 -15  -7   3    8.60    1.60
  15   7  -3    7.90    2.40
  15   7  -3   10.70    2.70
 -14  -6   3    5.10    1.50
 -14  -6   3    2.90    1.40
 -14  -6   3    6.50    2.20
  14   6  -3    5.70    1.90
  14   6  -3    8.50    2.10
 -13  -5   3   -0.20    1.20
 -13  -5   3    1.00    1.10
 -13  -5   3    0.60    1.40
  13   5  -3   -0.60    1.20
  13   5  -3    0.00    1.10
 -12  -4   3  382.86   14.20
 -12  -4   3  384.66   13.60
 -12  -4   3  375.26   13.10
  12   4  -3  357.96   13.50
  12   4  -3  375.26   13.50
 -11  -3   3    5.90    1.60
 -11  -3   3    6.40    1.90
 -11  -3   3    7.10    1.80
  11   3  -3    8.60    1.90
  11   3  -3    5.60    1.40
  11   3  -3    5.80    1.60
 -10  -2   3   97.39    4.50
 -10  -2   3   94.29    4.30
 -10  -2   3   92.59    4.60
 -10  -2   3  109.29    5.30
  10   2  -3   98.49    4.70
  10   2  -3  104.09    4.60
  -9  -1   3  126.19    5.50
  -9  -1   3  125.79    5.20
  -9  -1   3  129.39    5.00
   9   1  -3  122.09    5.50
   9   1  -3  132.19    5.00
  -8   0   3   -0.50    1.00
  -8   0   3    0.10    1.50
  -8   0   3    0.40    0.70
   8   0  -3    0.70    0.80
   8   0  -3   -0.80    0.90
  -7   1   3  164.48    6.10
  -7   1   3  162.88    5.40
  -7   1   3  156.28    5.50
  -7   1   3  163.98    6.60
   7  -1  -3  163.78    5.50
   7  -1  -3  169.58    6.10
  -6   2   3  798.62   25.10
  -6   2   3  818.82   26.10
  -6   2   3  799.82   25.60
   6  -2  -3  790.82   25.00
   6  -2  -3  805.32   25.60
  -5   3   3  544.35   16.70
  -5   3   3  488.55   15.90
  -5   3   3  471.95   16.10
   5  -3  -3  522.05   16.80
   5  -3  -3  482.25   16.10
  -4   4   3    1.10    1.30
  -4   4   3    0.30    0.60
  -4   4   3    0.40    1.00
  -4   4   3    2.10    1.00
  -3   5   3   19.20    2.20
  -3   5   3   24.90    2.00
  -3   5   3   19.10    1.80
  -2   6   3   29.00    2.80
  -2   6   3   26.00    2.20
  -2   6   3   27.00    2.40
   2  -6  -3   34.40    2.50
  -1   7   3    4.00    1.80
  -1   7   3    1.80    1.20
  -1   7   3    3.30    1.20
   1  -7  -3    3.70    1.20
   1  -7  -3    8.30    1.70
   0   8   3   16.90    2.40
   0   8   3   20.50    2.10
   0   8   3   16.60    2.70
   0  -8  -3   19.30    2.20
   0  -8  -3   17.70    2.40
   1   9   3    8.90    2.20
   1   9   3    8.60    2.50
   1   9   3    6.30    1.50
   1   9   3    7.20    1.90
  -1  -9  -3    3.60    1.70
  -1  -9  -3    8.10    2.10
   2  10   3   26.60    2.00
   2  10   3   23.40    2.80
   2  10   3   24.30    3.20
   2  10   3   20.60    3.50
   2  10   3   24.40    2.00
  -2 -10  -3   24.40    2.70
  -2 -10  -3   25.00    3.10
   3  11   3   11.00    2.50
   3  11   3    8.90    2.90
  -3 -11  -3    8.80    3.60
  -3 -11  -3    8.60    2.30
   4  12   3   13.10    3.40
   4  12   3   16.40    2.90
   4  12   3   14.50    3.40
  -4 -12  -3   10.50    2.40
  -4 -12  -3   12.60    3.00
   5  13   3   19.00    3.70
   5  13   3   19.40    4.20
   5  13   3   18.80    3.10
  -5 -13  -3   19.20    3.40
  -5 -13  -3   23.10    3.10
   6  14   3   -0.30    1.80
   6  14   3    6.70    2.90
  -6 -14  -3    2.60    2.00
  -6 -14  -3   -0.70    1.90
   7  15   3    1.60    2.60
   7  15   3    1.50    2.30
  -7 -15  -3   -1.30    2.20
 -22 -12   4    8.60    3.60
 -22 -12   4    6.90    3.10
  22  12  -4    7.60    4.10
  22  12  -4   11.90    3.80
  22  12  -4   10.70    3.80
 -21 -11   4   25.40    4.90
 -21 -11   4   22.40    3.90
  21  11  -4   26.80    4.50
  21  11  -4   17.80    4.30
  21  11  -4   15.60    4.10
 -20 -10   4    8.00    3.00
 -20 -10   4    5.90    3.80
  20  10  -4    1.10    2.40
  20  10  -4    3.50    2.50
  20  10  -4    3.80    2.50
 -19  -9   4    9.60    3.00
 -19  -9   4    6.20    2.60
  19   9  -4    9.20    2.80
  19   9  -4    6.30    2.80
 -18  -8   4  105.59    5.00
 -18  -8   4  103.59    6.50
 -18  -8   4  113.49    7.00
  18   8  -4  108.99    7.90
  18   8  -4  108.29    6.80
 -17  -7   4   39.60    3.00
 -17  -7   4   43.90    4.00
 -17  -7   4   38.40    4.00
  17   7  -4   34.40    3.80
  17   7  -4   40.50    4.00
 -16  -6   4   15.20    3.10
 -16  -6   4   15.70    3.00
 -16  -6   4   13.30    2.20
  16   6  -4   12.60    2.60
  16   6  -4   13.00    2.50
 -15  -5   4   20.80    2.60
 -15  -5   4   16.90    2.90
 -15  -5   4   19.60    3.80
  15   5  -4   17.50    2.60
  15   5  -4   18.10    2.50
 -14  -4   4   25.00    2.60
 -14  -4   4   25.40    3.20
 -14  -4   4   31.50    3.30
  14   4  -4   25.40    2.80
  14   4  -4   22.20    2.60
 -13  -3   4  264.47   11.20
 -13  -3   4  285.07   10.40
 -13  -3   4  275.57   10.50
 -13  -3   4  294.07   10.70
  13   3  -4  261.47   10.40
  13   3  -4  274.27   10.40
 -12  -2   4  111.39    5.80
 -12  -2   4  116.89    5.20
 -12  -2   4  108.99    5.40
 -12  -2   4   95.79    4.70
  12   2  -4  120.59    5.30
  12   2  -4  107.69    4.90
 -11  -1   4  144.69    6.40
 -11  -1   4  152.38    5.70
 -11  -1   4  137.09    6.00
  11   1  -4  146.49    5.70
  11   1  -4  155.08    6.20
 -10   0   4  224.38    8.90
 -10   0   4  233.98    7.80
  10   0  -4  224.38    7.90
  10   0  -4  222.88    8.30
  -9   1   4  543.35   17.60
  -9   1   4  531.05   16.90
  -9   1   4  525.85   18.30
   9  -1  -4  527.75   17.60
   9  -1  -4  541.45   16.90
  -8   2   4  484.55   15.20
  -8   2   4  466.45   16.50
  -8   2   4  474.55   15.90
   8  -2  -4  472.05   15.20
   8  -2  -4  481.35   16.00
  -7   3   4    3.60    1.50
  -7   3   4    3.90    1.20
   7  -3  -4    4.20    1.00
   7  -3  -4    3.90    1.80
  -6   4   4    6.50    1.20
  -6   4   4    8.30    1.50
   6  -4  -4    8.70    1.50
  -5   5   4    1.50    1.90
  -5   5   4    0.20    0.90
  -5   5   4    1.50    1.30
  -5   5   4    0.70    1.30
  -4   6   4  178.78    7.50
  -4   6   4  183.68    7.20
  -4   6   4  178.78    7.10
   4  -6  -4  190.88    7.20
  -3   7   4    7.40    1.60
  -3   7   4    8.40    2.20
  -3   7   4    7.10    1.60
   3  -7  -4    7.20    1.70
  -2   8   4    0.40    1.50
  -2   8   4   -1.60    1.00
  -2   8   4    2.80    1.50
  -2   8   4    2.00    1.40
   2  -8  -4    2.40    1.40
  -1   9   4   64.59    4.30
  -1   9   4   64.69    3.80
  -1   9   4   59.19    4.50
  -1   9   4   58.59    3.80
   1  -9  -4   68.09    4.30
   0  10   4   12.60    2.60
   0  10   4   14.60    2.20
   0  10   4   16.50    2.30
   0  10   4   13.40    2.90
   0 -10  -4   19.70    2.80
   1  11   4   21.40    2.80
   1  11   4   16.10    2.10
   1  11   4   17.60    3.50
   1  11   4   17.80    2.10
   1  11   4   20.20    3.20
  -1 -11  -4   22.90    3.10
   2  12   4   20.40    3.60
   2  12   4   23.40    4.20
   2  12   4   22.60    3.00
   2  12   4   18.10    1.60
  -2 -12  -4   24.10    3.30
   3  13   4   15.90    2.90
   3  13   4   11.50    3.20
   3  13   4   14.90    3.60
  -3 -13  -4   15.20    3.60
   4  14   4   12.30    3.30
   4  14   4   12.20    3.60
  -4 -14  -4   11.50    3.00
   5  15   4    0.90    2.40
   5  15   4    0.50    3.10
  -5 -15  -4    0.70    3.90
 -24 -12   5   -0.30    2.70
 -24 -12   5    1.30    3.50
  24  12  -5    3.70    3.40
  24  12  -5    1.90    2.70
 -23 -11   5    1.90    2.80
 -23 -11   5   -0.60    2.00
  23  11  -5    0.60    2.70
  23  11  -5   -0.90    2.50
  23  11  -5    4.50    2.60
 -22 -10   5    3.20    2.70
 -22 -10   5   -0.70    1.70
  22  10  -5   -1.70    2.20
  22  10  -5    1.00    2.20
 -21  -9   5    7.70    2.80
 -21  -9   5    6.30    3.50
 -21  -9   5   10.40    1.80
  21   9  -5   22.70    4.40
  21   9  -5    9.50    3.00
 -20  -8   5   20.00    3.30
 -20  -8   5   20.00    3.80
 -20  -8   5   20.80    3.50
  20   8  -5   28.50    4.00
  20   8  -5   20.30    3.60
 -19  -7   5   14.00    3.50
 -19  -7   5   12.80    3.40
 -19  -7   5   16.70    2.40
  19   7  -5   12.30    2.90
  19   7  -5   17.70    3.50
 -18  -6   5  228.78    9.40
 -18  -6   5  238.98   11.00
 -18  -6   5  223.58   10.00
  18   6  -5  237.28   10.30
  18   6  -5  234.18   10.20
 -17  -5   5    4.30    2.10
 -17  -5   5    4.90    1.80
 -17  -5   5    4.10    1.70
  17   5  -5    6.50    2.00
  17   5  -5    4.40    1.80
 -16  -4   5   16.90    2.90
 -16  -4   5   15.80    2.60
 -16  -4   5   16.10    2.30
  16   4  -5   15.70    2.70
  16   4  -5   15.00    2.80
 -15  -3   5  154.18    6.90
 -15  -3   5  158.38    6.90
 -15  -3   5  133.79    7.50
 -15  -3   5  147.39    6.60
  15   3  -5  154.58    6.90
  15   3  -5  150.58    6.70
 -14  -2   5  219.78    8.90
 -14  -2   5  226.38    9.60
 -14  -2   5  216.58    8.20
 -14  -2   5  202.58    8.40
  14   2  -5  194.08    8.10
  14   2  -5  206.38    8.50
 -13  -1   5   83.99    4.40
 -13  -1   5   76.19    3.70
 -13  -1   5   79.89    4.70
  13   1  -5   74.69    4.30
  13   1  -5   87.89    4.60
 -12   0   5    0.70    1.20
 -12   0   5   -0.80    0.70
 -12   0   5   -0.50    1.40
  12   0  -5    0.70    1.20
  12   0  -5    0.70    0.90
 -11   1   5   79.29    3.20
 -11   1   5   84.69    4.10
 -11   1   5   79.89    4.70
  11  -1  -5   76.19    3.30
  11  -1  -5   80.19    3.20
  11  -1  -5   75.39    4.00
 -10   2   5  199.98    6.80
 -10   2   5  197.58    7.70
 -10   2   5  193.38    8.50
 -10   2   5  205.38    6.90
  10  -2  -5  202.98    7.90
  10  -2  -5  208.38    7.10
  -9   3   5    2.90    2.10
  -9   3   5    5.00    1.40
  -9   3   5    3.20    1.50
   9  -3  -5    6.10    1.20
   9  -3  -5    6.30    1.90
  -8   4   5  716.13   23.80
  -8   4   5  697.43   23.20
  -8   4   5  735.03   22.70
   8  -4  -5  706.73   23.10
   8  -4  -5  738.93   24.10
  -7   5   5   15.60    2.20
  -7   5   5   13.60    1.40
  -7   5   5   17.80    2.90
   7  -5  -5   11.70    1.90
  -6   6   5  295.87   10.50
  -6   6   5  298.07   11.70
  -6   6   5  301.17   10.90
  -6   6   5  290.67   11.00
  -5   7   5    3.00    2.10
  -5   7   5    1.80    1.40
  -5   7   5    3.50    1.60
  -5   7   5    4.70    1.40
  -4   8   5    4.30    1.90
  -4   8   5    4.50    1.50
  -4   8   5    6.50    1.90
   4  -8  -5    4.60    1.70
  -3   9   5    1.30    1.50
  -3   9   5    0.50    1.30
  -3   9   5    1.70    1.30
  -3   9   5   -0.50    1.50
   3  -9  -5    1.10    1.30
  -2  10   5    0.30    2.00
  -2  10   5    2.90    1.50
  -2  10   5    4.10    1.90
  -2  10   5    1.70    1.60
   2 -10  -5    3.00    1.80
  -1  11   5    8.50    2.30
  -1  11   5    4.50    2.30
  -1  11   5    9.00    2.20
  -1  11   5    9.90    2.10
   1 -11  -5    2.70    1.70
   0  12   5   34.50    4.00
   0  12   5   31.20    4.30
   0  12   5   28.10    3.00
   0  12   5   24.20    2.60
   0 -12  -5   28.70    3.50
   1  13   5    4.00    2.70
   1  13   5    2.90    1.10
   1  13   5    5.90    2.20
   1  13   5    0.40    2.40
   1  13   5    5.00    1.20
  -1 -13  -5    3.70    2.10
   2  14   5    0.60    2.40
   2  14   5   -1.20    2.30
   2  14   5   -0.20    1.70
   3  15   5   -2.10    2.50
   3  15   5    0.30    2.30
 -25 -11   6    7.40    2.60
 -25 -11   6   12.30    3.90
  25  11  -6    6.90    3.30
  25  11  -6    9.80    3.50
 -24 -10   6   -2.40    2.10
 -24 -10   6    1.70    2.60
  24  10  -6    2.30    2.50
  24  10  -6    0.80    2.50
 -23  -9   6    7.00    2.70
 -23  -9   6   11.70    3.90
 -23  -9   6    5.50    2.50
  23   9  -6    7.00    3.00
  23   9  -6    5.20    3.10
 -22  -8   6    0.00    1.70
 -22  -8   6    1.60    2.30
 -22  -8   6    1.60    1.50
  22   8  -6    0.80    2.20
  22   8  -6   -0.90    2.30
 -21  -7   6    6.30    2.10
 -21  -7   6    7.00    2.40
 -21  -7   6   10.30    3.40
  21   7  -6   14.90    3.30
  21   7  -6    9.60    2.80
 -20  -6   6    8.60    2.20
 -20  -6   6    6.80    2.20
 -20  -6   6    3.30    2.40
  20   6  -6    4.40    2.20
  20   6  -6    9.40    2.80
 -19  -5   6    6.20    2.10
 -19  -5   6    5.60    2.20
 -19  -5   6    6.30    1.90
  19   5  -6    4.40    2.10
  19   5  -6    4.80    2.10
 -18  -4   6    3.80    1.80
 -18  -4   6    0.70    1.80
 -18  -4   6    5.80    1.80
 -18  -4   6    0.30    1.30
  18   4  -6    1.80    1.70
 -17  -3   6    1.30    1.80
 -17  -3   6    3.00    1.70
 -17  -3   6    0.30    1.20
 -17  -3   6    0.90    1.60
  17   3  -6    1.90    1.60
  17   3  -6    0.50    1.30
 -16  -2   6  277.47   10.60
 -16  -2   6  271.77   10.10
 -16  -2   6  266.87   11.60
 -16  -2   6  265.87   10.90
  16   2  -6  265.17   10.10
  16   2  -6  261.57   10.50
 -15  -1   6   14.90    2.70
 -15  -1   6   19.20    1.90
 -15  -1   6   18.20    2.60
  15   1  -6   17.40    2.00
  15   1  -6   16.70    2.60
 -14   0   6   83.69    5.30
 -14   0   6   88.09    4.60
 -14   0   6   79.69    3.70
  14   0  -6   87.59    3.60
  14   0  -6   86.99    4.80
  14   0  -6   86.99    4.00
 -13   1   6   49.90    2.50
 -13   1   6   47.60    3.40
 -13   1   6   48.40    4.10
  13  -1  -6   48.20    3.60
  13  -1  -6   55.89    2.70
  13  -1  -6   52.49    2.60
 -12   2   6    2.20    0.90
 -12   2   6    5.10    1.60
 -12   2   6    1.60    2.20
 -12   2   6    2.90    0.90
  12  -2  -6    3.70    1.40
  12  -2  -6    3.90    1.80
 -11   3   6  170.48    6.30
 -11   3   6  171.18    8.00
 -11   3   6  171.08    7.20
  11  -3  -6  165.18    7.30
  11  -3  -6  168.08    6.20
 -10   4   6   40.60    4.00
 -10   4   6   43.60    2.90
 -10   4   6   44.10    3.50
 -10   4   6   41.70    2.10
  10  -4  -6   52.99    4.00
  10  -4  -6   41.00    2.60
  -9   5   6   -1.00    1.40
  -9   5   6    1.20    1.70
  -9   5   6   -0.30    0.80
   9  -5  -6    1.20    1.30
  -8   6   6   84.69    4.50
  -8   6   6   92.19    5.30
  -8   6   6   88.19    4.80
  -8   6   6   85.19    3.90
  -7   7   6    3.80    2.00
  -7   7   6    5.20    1.40
  -7   7   6    5.20    1.90
  -7   7   6    7.50    2.40
  -7   7   6    3.00    1.40
  -6   8   6    4.90    1.90
  -6   8   6    0.70    1.10
  -6   8   6    0.80    1.10
  -6   8   6    0.90    2.10
  -6   8   6    1.50    1.70
  -5   9   6    1.10    1.40
  -5   9   6    1.40    2.00
  -5   9   6   -2.30    2.00
  -5   9   6    1.40    1.30
  -5   9   6    1.50    1.80
  -4  10   6   73.89    4.30
  -4  10   6   81.09    4.90
  -4  10   6   73.99    4.90
  -4  10   6   80.49    5.50
  -3  11   6   14.80    2.60
  -3  11   6   11.00    2.50
  -3  11   6   13.10    5.60
  -3  11   6   12.40    2.90
  -2  12   6    7.10    3.00
  -2  12   6    3.40    1.90
  -2  12   6    3.70    1.80
  -2  12   6    9.10    3.70
  -1  13   6   12.20    3.40
  -1  13   6   13.70    2.20
  -1  13   6   15.50    3.50
  -1  13   6   10.40    2.30
  -1  13   6   11.90    2.30
   0  14   6   12.20    2.60
   0  14   6   14.20    4.00
   0  14   6   10.30    1.50
   0  14   6   13.90    3.40
   1  15   6    8.40    3.70
   1  15   6   16.80    3.70
 -27 -11   7   -1.10    2.60
 -27 -11   7    2.00    2.50
  27  11  -7   -1.20    2.80
  27  11  -7    2.70    2.60
  27  11  -7   -6.80    2.70
 -26 -10   7    4.70    3.10
 -26 -10   7   -0.30    1.10
  26  10  -7    2.30    3.10
  26  10  -7    2.80    3.30
 -25  -9   7   -0.60    2.30
 -25  -9   7    0.10    1.40
 -25  -9   7    5.80    3.10
  25   9  -7    8.20    3.30
  25   9  -7    1.70    2.30
 -24  -8   7    6.20    2.70
 -24  -8   7    5.30    2.10
 -24  -8   7    5.10    2.90
  24   8  -7    6.30    2.80
  24   8  -7    9.70    3.60
 -23  -7   7   11.10    2.80
 -23  -7   7    8.90    3.20
 -23  -7   7   11.10    2.60
  23   7  -7   12.20    3.40
  23   7  -7   14.00    3.30
 -22  -6   7   23.70    3.30
 -22  -6   7   13.30    3.50
 -22  -6   7   17.00    3.00
  22   6  -7   21.80    3.60
  22   6  -7   20.50    3.60
 -21  -5   7   43.60    3.90
 -21  -5   7   49.70    4.20
 -21  -5   7   39.60    4.60
  21   5  -7   48.40    4.30
  21   5  -7   45.70    4.30
 -20  -4   7   41.20    3.80
 -20  -4   7   38.70    3.40
 -20  -4   7   41.40    3.90
 -20  -4   7   41.60    4.50
  20   4  -7   40.90    3.70
  20   4  -7   44.40    4.00
 -19  -3   7    5.50    2.60
 -19  -3   7    9.50    2.40
 -19  -3   7    5.20    2.30
 -19  -3   7    9.60    2.20
  19   3  -7    6.90    2.10
  19   3  -7    8.70    2.10
 -18  -2   7  228.58    9.00
 -18  -2   7  223.08    9.90
 -18  -2   7  234.88    9.50
 -18  -2   7  249.58   10.90
  18   2  -7  212.28    9.40
  18   2  -7  225.38    9.00
 -17  -1   7  184.78    8.50
 -17  -1   7  174.48    7.10
 -17  -1   7  176.68    7.80
  17   1  -7  176.08    7.20
  17   1  -7  182.68    7.90
 -16   0   7    1.00    1.00
 -16   0   7    6.90    2.70
 -16   0   7    5.30    1.90
  16   0  -7    4.60    1.90
  16   0  -7    2.90    1.30
  16   0  -7    6.60    2.00
 -15   1   7   89.19    5.70
 -15   1   7   87.79    3.80
 -15   1   7   89.79    4.90
  15  -1  -7   91.09    3.90
  15  -1  -7   95.39    4.00
  15  -1  -7   87.69    5.00
 -14   2   7   24.10    3.50
 -14   2   7   19.80    2.70
 -14   2   7   21.20    1.60
  14  -2  -7   20.70    2.90
  14  -2  -7   23.40    2.20
 -13   3   7   38.90    3.30
 -13   3   7   29.00    2.10
 -13   3   7   21.70    3.80
  13  -3  -7   34.80    3.40
  13  -3  -7   29.40    2.30
 -12   4   7  100.99    4.70
 -12   4   7  105.89    5.50
 -12   4   7   93.19    6.20
  12  -4  -7  106.29    5.90
  12  -4  -7  105.59    4.50
 -11   5   7   56.59    2.70
 -11   5   7   56.99    3.60
 -11   5   7   62.19    4.20
 -11   5   7   60.49    4.80
  11  -5  -7   57.29    4.50
  11  -5  -7   59.09    3.30
 -10   6   7   55.49    4.60
 -10   6   7   68.39    3.20
 -10   6   7   61.59    3.90
 -10   6   7   60.69    4.40
  10  -6  -7   66.19    3.80
  -9   7   7   24.00    3.30
  -9   7   7   24.40    2.60
  -9   7   7   23.00    3.30
  -9   7   7   26.10    2.20
  -9   7   7   26.20    2.90
  -8   8   7   94.49    6.20
  -8   8   7  103.49    5.20
  -8   8   7   94.19    5.50
  -8   8   7  106.79    4.90
  -8   8   7   95.49    6.00
  -7   9   7    2.30    1.40
  -7   9   7    2.20    2.60
  -7   9   7    3.20    2.00
  -7   9   7    3.40    1.60
  -7   9   7    2.90    2.00
  -6  10   7   10.90    2.20
  -6  10   7   14.50    3.60
  -6  10   7    9.10    2.30
  -6  10   7   14.30    3.20
  -6  10   7   12.60    2.80
  -5  11   7    2.60    1.50
  -5  11   7   -0.10    2.70
  -5  11   7    3.80    3.00
  -5  11   7    3.10    1.80
  -5  11   7   -0.10    2.00
  -4  12   7    1.40    2.50
  -4  12   7    2.30    4.70
  -4  12   7   -1.60    1.20
  -4  12   7    1.10    1.80
  -4  12   7    1.10    1.80
  -3  13   7   25.30    3.10
  -3  13   7   22.90    2.80
  -3  13   7   28.10    5.10
  -3  13   7   21.20    3.70
  -3  13   7   22.40    4.80
  -2  14   7    6.70    1.90
  -2  14   7    5.20    3.70
  -2  14   7    7.90    2.00
  -2  14   7   12.40    4.00
  -2  14   7    9.70    2.40
  -2  14   7   10.60    3.50
  -1  15   7    5.60    3.60
  -1  15   7   -0.50    1.70
  -1  15   7   11.30    3.60
  -1  15   7    7.30    3.00
 -28 -10   8   12.70    4.40
 -28 -10   8   15.30    4.50
  28  10  -8   12.00    4.30
  28  10  -8    9.00    3.30
 -27  -9   8    3.00    1.80
 -27  -9   8    0.70    1.90
 -27  -9   8    6.40    3.20
  27   9  -8    4.30    2.80
  27   9  -8    7.70    3.30
 -26  -8   8    9.20    3.30
 -26  -8   8   12.00    3.70
 -26  -8   8    9.10    2.60
  26   8  -8   11.70    3.50
  26   8  -8   13.30    3.70
 -25  -7   8   24.00    5.00
 -25  -7   8   23.40    3.50
 -25  -7   8   19.50    3.30
  25   7  -8   21.20    3.70
  25   7  -8   19.70    4.00
 -24  -6   8   36.50    4.00
 -24  -6   8   43.80    4.20
 -24  -6   8   41.30    5.00
  24   6  -8   44.70    4.50
  24   6  -8   43.80    4.60
 -23  -5   8    1.30    1.60
 -23  -5   8    2.30    2.30
 -23  -5   8    0.60    2.60
  23   5  -8    1.40    2.00
  23   5  -8    6.80    2.50
 -22  -4   8    5.10    1.80
 -22  -4   8   11.10    2.60
 -22  -4   8    5.50    2.50
 -22  -4   8    7.80    2.70
  22   4  -8   14.90    3.30
  22   4  -8    8.30    2.40
 -21  -3   8    5.80    2.10
 -21  -3   8    6.30    2.60
 -21  -3   8    8.60    2.20
 -21  -3   8    5.50    2.50
  21   3  -8    6.50    2.20
  21   3  -8    5.70    2.20
 -20  -2   8  191.78    9.40
 -20  -2   8  212.08   10.30
 -20  -2   8  209.08    8.40
 -20  -2   8  187.98    8.80
  20   2  -8  205.88    9.10
  20   2  -8  211.18    8.50
 -19  -1   8   20.50    3.40
 -19  -1   8    9.60    1.80
 -19  -1   8   16.80    2.80
  19   1  -8   12.00    2.10
  19   1  -8   14.90    2.80
 -18   0   8  425.26   14.10
 -18   0   8  406.56   16.00
 -18   0   8  399.36   15.00
  18   0  -8  395.26   15.10
  18   0  -8  409.36   14.10
  18   0  -8  421.96   13.70
 -17   1   8  128.89    4.90
 -17   1   8  117.69    6.00
 -17   1   8  109.99    6.80
  17  -1  -8  117.99    4.90
  17  -1  -8  117.79    6.10
  17  -1  -8  124.09    5.00
 -16   2   8  280.77   10.90
 -16   2   8  285.97    9.40
 -16   2   8  282.07   12.00
  16  -2  -8  280.67   11.10
  16  -2  -8  266.17    9.80
 -15   3   8   10.10    2.30
 -15   3   8    9.90    2.80
 -15   3   8    9.60    1.40
  15  -3  -8   11.40    1.90
  15  -3  -8    9.20    2.40
 -14   4   8   13.30    1.80
 -14   4   8   15.00    2.70
 -14   4   8    8.60    2.90
  14  -4  -8    8.90    2.40
  14  -4  -8   12.20    1.80
 -13   5   8   18.00    2.90
 -13   5   8   20.30    3.70
 -13   5   8   15.10    2.50
  13  -5  -8   17.70    3.30
  13  -5  -8   14.10    1.90
 -12   6   8   90.09    3.80
 -12   6   8   86.99    5.40
 -12   6   8   95.89    6.20
 -12   6   8   88.19    4.80
  12  -6  -8   87.39    4.50
 -11   7   8    9.60    2.70
 -11   7   8    9.80    1.60
 -11   7   8    5.30    1.90
 -11   7   8    9.10    2.70
 -11   7   8    6.30    2.20
 -10   8   8    1.20    1.50
 -10   8   8    2.90    1.30
 -10   8   8    1.40    2.00
 -10   8   8    4.30    2.30
 -10   8   8    0.10    1.70
  -9   9   8    3.90    1.60
  -9   9   8    9.70    3.20
  -9   9   8    3.20    1.80
  -9   9   8    6.20    2.40
  -9   9   8    5.60    2.40
  -8  10   8    0.80    1.50
  -8  10   8    2.20    2.40
  -8  10   8    1.70    2.10
  -8  10   8    1.30    2.50
  -8  10   8   -0.50    1.30
  -7  11   8    6.00    2.20
  -7  11   8    5.20    2.60
  -7  11   8    6.30    2.50
  -7  11   8    2.40    3.40
  -6  12   8    3.80    2.80
  -6  12   8    8.90    2.60
  -6  12   8   13.60    4.00
  -6  12   8   10.50    2.30
  -6  12   8   13.20    2.80
  -5  13   8   14.90    2.70
  -5  13   8   17.30    3.30
  -5  13   8   13.80    4.10
  -5  13   8   11.70    2.80
  -5  13   8   11.60    4.00
  -4  14   8   18.80    3.10
  -4  14   8   16.40    2.60
  -4  14   8   13.90    3.70
  -4  14   8   15.50    2.90
  -4  14   8   12.00    3.20
  -4  14   8   15.30    4.90
  -3  15   8    8.40    3.10
  -3  15   8    1.10    2.90
  -3  15   8    2.40    1.70
  -3  15   8    1.20    3.60
  -3  15   8    1.20    1.70
  -3  15   8    3.40    1.80
 -30 -10   9    4.70    4.90
 -30 -10   9    1.40    2.90
 -30 -10   9    0.30    1.70
  30  10  -9    0.20    2.70
  30  10  -9   -3.10    2.80
 -29  -9   9   11.00    3.80
 -29  -9   9   14.30    2.90
 -29  -9   9   12.60    4.90
  29   9  -9    8.80    4.20
  29   9  -9    3.00    3.80
 -28  -8   9    0.90    1.90
 -28  -8   9    1.10    2.30
 -28  -8   9   -1.20    2.60
  28   8  -9    0.20    2.00
  28   8  -9    2.50    2.80
 -27  -7   9   11.50    2.80
 -27  -7   9   17.80    4.50
 -27  -7   9   18.50    3.40
  27   7  -9   23.70    4.00
  27   7  -9   26.00    4.50
 -26  -6   9   11.50    2.90
 -26  -6   9   10.40    3.80
 -26  -6   9   16.70    3.80
  26   6  -9   15.80    4.00
  26   6  -9    8.60    2.80
 -25  -5   9   16.00    2.90
 -25  -5   9   18.30    3.60
 -25  -5   9   18.90    4.30
  25   5  -9   19.80    3.40
  25   5  -9   18.80    3.80
 -24  -4   9    6.90    2.90
 -24  -4   9   11.30    3.40
 -24  -4   9    9.70    3.00
 -24  -4   9    2.80    1.70
  24   4  -9   10.10    2.60
  24   4  -9   12.10    3.40
 -23  -3   9    3.00    2.40
 -23  -3   9   -1.20    1.40
 -23  -3   9    0.10    1.70
 -23  -3   9   -0.60    1.50
  23   3  -9    3.90    2.10
  23   3  -9    4.30    2.20
 -22  -2   9   27.40    4.10
 -22  -2   9   29.00    2.90
 -22  -2   9   30.50    4.10
 -22  -2   9   35.10    3.50
  22   2  -9   35.60    3.80
  22   2  -9   35.60    3.10
 -21  -1   9   22.90    3.10
 -21  -1   9   18.50    2.20
 -21  -1   9   13.80    2.90
 -21  -1   9   16.30    3.70
  21   1  -9   18.40    2.60
  21   1  -9   21.10    3.20
 -20   0   9    1.80    1.70
 -20   0   9    1.10    1.00
 -20   0   9    1.10    2.20
  20   0  -9    2.20    1.80
  20   0  -9    0.10    1.20
  20   0  -9    1.00    1.10
 -19   1   9   10.80    2.50
 -19   1   9   12.50    2.20
 -19   1   9   13.40    3.50
  19  -1  -9   11.60    1.90
  19  -1  -9   10.90    1.70
  19  -1  -9    8.50    2.50
 -18   2   9   82.99    5.10
 -18   2   9   89.09    6.20
 -18   2   9   99.69    3.90
  18  -2  -9   85.49    4.80
  18  -2  -9   91.59    5.50
 -17   3   9  126.89    6.40
 -17   3   9  118.99    7.20
 -17   3   9  118.79    4.70
  17  -3  -9  116.69    5.20
  17  -3  -9  131.29    6.60
 -16   4   9  147.49    5.90
 -16   4   9  151.68    7.20
 -16   4   9  153.38    8.30
  16  -4  -9  149.59    6.10
  16  -4  -9  151.28    7.60
 -15   5   9    6.50    1.80
 -15   5   9    5.10    2.50
 -15   5   9    4.20    2.10
  15  -5  -9    5.60    2.60
  15  -5  -9    4.30    1.40
 -14   6   9   46.30    4.00
 -14   6   9   41.70    3.40
 -14   6   9   38.90    4.40
  14  -6  -9   39.90    4.20
  14  -6  -9   39.60    2.90
 -13   7   9   19.10    3.20
 -13   7   9   22.80    4.00
 -13   7   9   18.60    2.90
 -13   7   9   18.60    1.80
  13  -7  -9   21.50    2.50
 -12   8   9    2.10    2.40
 -12   8   9    2.50    2.20
 -12   8   9    4.30    2.10
 -12   8   9    6.20    2.50
 -12   8   9    5.00    1.50
 -11   9   9   49.00    3.30
 -11   9   9   49.20    3.90
 -11   9   9   49.80    4.40
 -11   9   9   43.90    4.70
 -11   9   9   48.70    5.00
 -10  10   9   64.29    5.40
 -10  10   9   65.39    4.10
 -10  10   9   60.09    5.00
 -10  10   9   55.09    4.10
 -10  10   9   56.09    5.50
  -9  11   9   14.60    2.60
  -9  11   9    6.30    2.10
  -9  11   9    7.10    2.80
  -9  11   9   10.80    3.30
  -9  11   9    8.50    3.30
  -8  12   9   15.40    2.90
  -8  12   9   19.80    3.60
  -8  12   9   15.90    2.50
  -8  12   9   18.00    3.80
  -8  12   9   16.10    4.50
  -7  13   9    1.40    2.10
  -7  13   9    2.40    2.20
  -7  13   9    4.30    1.80
  -7  13   9    3.30    2.80
  -7  13   9   -0.90    2.80
  -6  14   9    2.90    2.20
  -6  14   9    1.20    1.70
  -6  14   9    0.40    3.20
  -6  14   9    0.90    2.90
  -6  14   9   -1.00    2.10
  -5  15   9    2.90    3.70
  -5  15   9    3.80    2.70
  -5  15   9    1.10    2.80
  -5  15   9    3.40    2.20
  -5  15   9    0.40    2.10
  -5  15   9    0.60    1.60
 -31  -9  10   11.60    6.70
 -31  -9  10   10.60    3.60
 -31  -9  10    6.10    2.60
  31   9 -10    7.40    3.80
  31   9 -10    9.90    3.90
 -30  -8  10   11.20    4.10
 -30  -8  10    6.60    2.60
 -30  -8  10    6.00    2.60
  30   8 -10    8.60    3.70
  30   8 -10   10.00    3.20
 -29  -7  10    0.20    2.30
 -29  -7  10    0.50    2.70
 -29  -7  10   -2.70    2.00
  29   7 -10    2.40    2.80
  29   7 -10   -3.20    2.40
 -28  -6  10    0.90    1.70
 -28  -6  10    0.90    2.30
 -28  -6  10   -5.50    2.10
  28   6 -10    0.90    2.50
  28   6 -10    2.10    2.70
 -27  -5  10    1.40    2.10
 -27  -5  10   -0.50    2.30
 -27  -5  10   -0.20    2.20
  27   5 -10   -0.20    2.10
  27   5 -10    0.60    2.30
 -26  -4  10   13.80    3.20
 -26  -4  10   10.10    2.30
 -26  -4  10   10.60    3.60
 -26  -4  10    7.60    3.20
  26   4 -10   17.10    3.30
  26   4 -10   20.40    3.90
 -25  -3  10   17.80    4.50
 -25  -3  10   17.40    3.10
 -25  -3  10   17.30    3.80
 -25  -3  10   12.70    3.10
  25   3 -10   13.50    3.30
  25   3 -10   14.10    3.00
 -24  -2  10   12.10    2.40
 -24  -2  10   11.50    2.70
 -24  -2  10   11.70    3.60
 -24  -2  10    6.60    2.90
  24   2 -10    8.10    2.80
  24   2 -10    7.90    2.30
 -23  -1  10   21.00    2.40
 -23  -1  10   21.30    3.80
 -23  -1  10   23.20    4.00
 -23  -1  10   20.60    3.20
  23   1 -10   28.20    3.70
  23   1 -10   22.10    2.80
  23   1 -10   22.60    2.30
 -22   0  10  146.99    6.10
 -22   0  10  143.99    7.30
 -22   0  10  139.99    8.20
  22   0 -10  145.19    5.80
  22   0 -10  137.39    6.20
  22   0 -10  130.49    7.30
 -21   1  10  128.69    5.40
 -21   1  10  127.09    6.70
 -21   1  10  140.49    8.10
  21  -1 -10  130.49    5.50
  21  -1 -10  132.09    7.10
 -20   2  10   97.29    4.10
 -20   2  10  111.89    6.00
 -20   2  10  104.39    7.00
  20  -2 -10   97.89    4.70
  20  -2 -10   95.29    5.90
 -19   3  10   20.40    3.10
 -19   3  10   20.00    3.90
  19  -3 -10   21.40    2.30
  19  -3 -10   17.70    3.10
 -18   4  10    5.70    1.30
 -18   4  10    7.10    2.30
 -18   4  10    5.80    2.90
  18  -4 -10    7.20    1.70
  18  -4 -10    7.90    2.90
 -17   5  10   96.49    6.80
 -17   5  10  104.09    6.00
 -17   5  10  106.09    4.80
  17  -5 -10  103.49    4.80
  17  -5 -10  102.59    6.50
 -16   6  10   14.70    2.60
 -16   6  10   16.20    3.30
 -16   6  10   22.80    4.30
  16  -6 -10   18.40    3.60
  16  -6 -10   15.80    2.20
 -15   7  10   12.30    2.90
 -15   7  10   17.50    3.50
 -15   7  10   16.00    3.70
  15  -7 -10   15.30    2.50
 -14   8  10   10.70    2.60
 -14   8  10   15.50    3.30
 -14   8  10    5.80    1.40
 -14   8  10    7.90    3.20
 -14   8  10   12.80    2.90
 -13   9  10   97.09    6.80
 -13   9  10   95.29    4.60
 -13   9  10  100.09    6.00
 -13   9  10   82.39    5.50
 -13   9  10   92.49    6.50
 -12  10  10    4.00    2.90
 -12  10  10    6.70    2.80
 -12  10  10    6.30    2.30
 -12  10  10    7.80    1.90
 -12  10  10    2.50    2.50
 -11  11  10   19.00    4.00
 -11  11  10   17.50    3.70
 -11  11  10   18.30    2.70
 -11  11  10   13.60    2.50
 -10  12  10   -0.60    1.60
 -10  12  10    4.30    3.10
 -10  12  10    3.20    1.80
 -10  12  10    5.20    2.60
 -10  12  10    7.10    3.10
  -9  13  10    0.50    2.20
  -9  13  10    0.00    3.00
  -9  13  10    0.60    1.50
  -9  13  10   -1.70    1.70
  -9  13  10   -3.40    2.30
  -8  14  10   -2.70    2.40
  -8  14  10   -5.00    2.60
  -8  14  10   -0.90    2.30
  -8  14  10   -0.50    1.50
  -8  14  10    1.20    2.20
  -7  15  10    1.90    1.60
  -7  15  10   -3.70    3.50
  -7  15  10   -1.90    2.40
  -7  15  10    3.30    2.50
 -32  -8  11    8.60    3.00
  32   8 -11   12.00    4.40
  32   8 -11    9.80    4.00
 -31  -7  11   -0.60    2.30
 -31  -7  11    1.90    2.30
 -31  -7  11    1.40    2.90
  31   7 -11    0.10    2.70
  31   7 -11    7.00    3.20
 -30  -6  11    4.80    2.10
 -30  -6  11    5.20    3.00
 -30  -6  11    2.90    2.60
  30   6 -11    9.20    3.70
  30   6 -11    4.00    3.10
 -29  -5  11    1.00    2.40
 -29  -5  11    1.90    1.80
 -29  -5  11   -2.90    2.20
  29   5 -11    1.10    2.40
  29   5 -11    3.80    2.80
 -28  -4  11   16.20    3.50
 -28  -4  11   15.20    3.80
 -28  -4  11   16.40    4.70
 -28  -4  11   19.00    3.60
  28   4 -11   17.10    3.80
  28   4 -11   21.10    3.90
 -27  -3  11    5.10    3.10
 -27  -3  11    1.70    2.50
 -27  -3  11    4.60    2.20
 -27  -3  11    2.50    1.60
  27   3 -11    2.70    2.00
  27   3 -11    3.30    2.50
 -26  -2  11    1.20    2.40
 -26  -2  11    1.40    1.90
 -26  -2  11    1.40    1.50
 -26  -2  11    1.10    2.40
  26   2 -11    1.90    2.40
  26   2 -11    1.40    1.90
 -25  -1  11    1.40    1.30
 -25  -1  11   -1.00    1.80
 -25  -1  11   -0.10    2.50
 -25  -1  11   -1.60    1.70
  25   1 -11    4.50    2.30
  25   1 -11    0.80    1.60
  25   1 -11    0.90    1.40
 -24   0  11    1.60    2.70
 -24   0  11   -0.40    1.90
 -24   0  11   -0.10    1.10
  24   0 -11   -0.60    1.80
  24   0 -11   -1.20    1.30
  24   0 -11   -0.70    1.30
 -23   1  11    9.50    1.60
 -23   1  11   18.80    3.50
 -23   1  11   14.10    3.80
  23  -1 -11   14.50    3.20
  23  -1 -11   12.20    2.20
 -22   2  11   89.19    4.00
 -22   2  11   99.29    5.90
 -22   2  11   88.99    6.80
  22  -2 -11   93.69    4.70
  22  -2 -11   94.39    6.10
 -21   3  11   15.70    3.80
 -21   3  11   10.00    2.90
  21  -3 -11   14.70    3.40
  21  -3 -11   12.60    2.10
 -20   4  11   14.20    1.70
 -20   4  11   12.90    3.70
 -20   4  11   17.90    3.30
  20  -4 -11   18.30    3.80
  20  -4 -11   14.80    2.00
 -19   5  11   23.10    3.60
 -19   5  11   16.80    2.20
 -19   5  11   15.60    3.70
  19  -5 -11   12.60    2.10
  19  -5 -11   24.50    4.20
 -18   6  11  153.98    7.80
 -18   6  11  143.29    6.40
 -18   6  11  150.28    8.90
  18  -6 -11  139.29    8.30
  18  -6 -11  145.79    6.30
 -17   7  11   15.20    4.10
 -17   7  11   10.70    2.70
 -17   7  11    5.40    2.60
  17  -7 -11    5.10    1.90
 -16   8  11    7.70    2.80
 -16   8  11   13.90    3.50
 -16   8  11    6.30    1.30
 -16   8  11    1.30    3.10
 -15   9  11   19.20    3.60
 -15   9  11   19.50    3.90
 -15   9  11   16.20    4.10
 -15   9  11   20.50    2.10
 -15   9  11   30.30    4.60
 -14  10  11    4.60    2.80
 -14  10  11   -0.10    1.20
 -14  10  11    4.00    2.70
 -14  10  11   -2.80    2.50
 -14  10  11    2.40    1.90
 -13  11  11   10.50    3.30
 -13  11  11    5.70    3.50
 -13  11  11   12.30    3.90
 -13  11  11   11.20    2.20
 -13  11  11   11.00    2.80
 -12  12  11    1.70    1.80
 -12  12  11    2.50    2.90
 -12  12  11    2.80    2.60
 -12  12  11    4.40    2.00
 -12  12  11    6.90    3.50
 -11  13  11    4.80    3.50
 -11  13  11    0.00    1.90
 -11  13  11    2.00    2.60
 -11  13  11    0.60    3.00
 -11  13  11    2.30    1.80
 -10  14  11   10.00    4.10
 -10  14  11    8.20    2.20
 -10  14  11    5.60    3.20
 -10  14  11    7.30    2.70
 -10  14  11    4.20    3.00
  -9  15  11    2.00    2.80
  -9  15  11    1.80    2.70
  -9  15  11    4.80    5.60
  -9  15  11    1.10    1.60
  -9  15  11    0.80    3.40
 -33  -7  12    0.30    3.30
 -33  -7  12    3.00    4.70
 -33  -7  12   -3.30    2.00
  33   7 -12   -2.60    2.00
  33   7 -12    0.20    3.20
 -32  -6  12   10.90    5.70
 -32  -6  12    0.00    3.20
 -32  -6  12    1.90    2.30
  32   6 -12    2.20    2.50
  32   6 -12    5.30    3.10
 -31  -5  12    3.30    3.30
 -31  -5  12    0.70    1.50
  31   5 -12    0.40    2.60
  31   5 -12    0.60    2.20
 -30  -4  12    3.60    3.60
 -30  -4  12    8.10    3.50
 -30  -4  12    1.30    1.80
 -30  -4  12    0.10    1.80
  30   4 -12    0.10    2.40
  30   4 -12    0.30    2.10
 -29  -3  12   19.50    3.10
 -29  -3  12   23.10    4.70
 -29  -3  12   21.40    4.80
 -29  -3  12   21.10    3.80
  29   3 -12   19.70    3.50
  29   3 -12   22.40    4.30
 -28  -2  12   16.00    4.30
 -28  -2  12   15.90    2.70
 -28  -2  12   13.00    4.20
 -28  -2  12   14.40    3.20
  28   2 -12   13.20    2.40
  28   2 -12   16.80    3.90
  28   2 -12   18.60    3.30
 -27  -1  12    0.50    2.10
 -27  -1  12    0.00    2.70
 -27  -1  12    1.10    1.90
 -27  -1  12    1.30    1.40
  27   1 -12    1.50    1.60
  27   1 -12    1.50    2.20
  27   1 -12    1.40    1.70
 -26   0  12   89.89    7.00
 -26   0  12   78.69    5.80
 -26   0  12   72.99    4.20
 -26   0  12   81.09    6.80
  26   0 -12   76.69    4.30
  26   0 -12   77.59    4.60
  26   0 -12   71.99    5.70
 -25   1  12    4.40    3.30
 -25   1  12    0.20    1.90
 -25   1  12    2.80    1.30
  25  -1 -12    5.30    2.60
  25  -1 -12    1.70    1.70
 -24   2  12    5.30    2.40
 -24   2  12    4.00    1.20
 -24   2  12    7.10    3.10
  24  -2 -12    9.90    3.20
  24  -2 -12    7.80    2.30
 -23   3  12    7.50    2.70
 -23   3  12    9.00    3.40
  23  -3 -12    6.10    2.80
  23  -3 -12    7.00    2.00
 -22   4  12  194.68   10.50
 -22   4  12  195.88    9.10
  22  -4 -12  177.88    7.30
  22  -4 -12  172.48    9.30
 -21   5  12    7.80    1.80
 -21   5  12    0.70    2.70
 -21   5  12    4.40    2.50
  21  -5 -12    7.30    2.90
  21  -5 -12    2.80    1.70
 -20   6  12    0.60    2.20
 -20   6  12    0.00    1.60
 -20   6  12    3.20    2.90
  20  -6 -12    2.90    2.80
  20  -6 -12    3.20    1.60
 -19   7  12   34.30    5.20
 -19   7  12   31.40    3.40
 -19   7  12   31.30    4.30
  19  -7 -12   41.60    4.90
  19  -7 -12   30.20    3.00
 -18   8  12   86.59    6.40
 -18   8  12   92.69    5.60
 -18   8  12   89.39    7.30
  18  -8 -12   85.49    5.00
 -17   9  12   18.50    4.10
 -17   9  12   17.80    3.70
 -17   9  12   15.70    3.70
 -17   9  12   12.80    1.80
 -17   9  12   11.40    3.70
 -16  10  12   -1.10    2.60
 -16  10  12    0.40    3.40
 -16  10  12   -0.70    1.20
 -16  10  12   -0.30    2.00
 -16  10  12   -1.60    2.50
 -15  11  12   32.70    3.70
 -15  11  12   31.60    4.70
 -15  11  12   29.00    4.50
 -15  11  12   39.50    7.00
 -15  11  12   28.80    2.90
 -14  12  12    0.90    1.90
 -14  12  12    0.50    1.60
 -14  12  12   -2.30    2.30
 -14  12  12    4.80    3.30
 -14  12  12    1.50    3.00
 -13  13  12   -0.30    3.00
 -13  13  12    0.10    3.00
 -13  13  12    0.30    1.60
 -13  13  12    1.10    2.60
 -13  13  12    1.10    1.70
 -12  14  12    1.80    3.20
 -12  14  12    1.80    3.20
 -12  14  12    2.10    1.80
 -12  14  12   -0.50    2.70
 -12  14  12    1.70    4.20
 -11  15  12   -4.20    3.60
 -11  15  12    5.90    3.00
 -11  15  12    2.50    1.70
 -11  15  12    2.00    3.60
 -11  15  12    3.10    3.00
 -35  -7  13    4.70    4.00
 -35  -7  13    5.40    3.90
 -35  -7  13    3.40    3.10
  35   7 -13    2.00    3.10
 -34  -6  13   10.70    3.40
 -34  -6  13   11.50    3.90
 -34  -6  13    8.40    4.20
  34   6 -13    7.30    3.00
  34   6 -13    6.60    3.80
 -33  -5  13    5.40    3.80
 -33  -5  13    0.20    1.80
 -33  -5  13    0.80    3.30
  33   5 -13   -1.60    2.60
  33   5 -13    3.30    2.90
 -32  -4  13    5.70    2.20
 -32  -4  13    4.60    2.50
 -32  -4  13    3.80    3.40
 -32  -4  13    7.30    4.00
  32   4 -13    2.70    2.60
  32   4 -13    2.10    2.80
 -31  -3  13    6.70    2.90
 -31  -3  13   12.10    2.90
 -31  -3  13   13.40    4.90
 -31  -3  13   11.00    3.80
  31   3 -13    9.50    3.00
  31   3 -13    7.80    3.40
  31   3 -13   11.10    2.60
 -30  -2  13   21.10    3.00
 -30  -2  13   26.10    4.00
 -30  -2  13   26.90    5.20
 -30  -2  13   31.40    5.00
  30   2 -13   27.80    4.60
  30   2 -13   22.60    3.40
  30   2 -13   23.00    2.90
 -29  -1  13    8.90    3.80
 -29  -1  13   12.90    4.20
 -29  -1  13   13.40    2.60
 -29  -1  13   12.10    3.30
  29   1 -13   15.10    3.70
  29   1 -13   14.70    2.50
  29   1 -13   16.70    3.20
 -28   0  13    0.20    1.90
 -28   0  13   -3.30    2.70
 -28   0  13    0.50    1.30
 -28   0  13    1.90    2.70
  28   0 -13    1.20    1.70
  28   0 -13   -0.10    1.60
  28   0 -13    4.50    2.60
 -27   1  13   31.90    4.20
 -27   1  13   39.70    5.40
 -27   1  13   31.30    2.60
  27  -1 -13   30.50    3.10
  27  -1 -13   37.10    4.70
 -26   2  13   11.90    3.80
 -26   2  13   16.50    1.90
 -26   2  13   18.30    3.50
  26  -2 -13   15.50    3.70
  26  -2 -13   17.80    2.90
 -25   3  13   25.20    5.00
 -25   3  13   33.20    7.70
 -24   4  13   33.70    4.20
 -24   4  13   48.10    5.60
  24  -4 -13   32.80    4.60
  24  -4 -13   39.30    3.00
 -23   5  13   46.00    2.90
 -23   5  13   37.50    4.50
 -23   5  13   46.70    5.90
  23  -5 -13   42.00    5.00
  23  -5 -13   40.40    3.10
 -22   6  13  156.48    8.50
 -22   6  13  161.48    6.60
 -22   6  13  167.68   10.10
  22  -6 -13  169.08    9.50
  22  -6 -13  159.28    6.90
 -21   7  13    3.30    3.00
 -21   7  13    8.00    2.30
 -21   7  13   10.70    3.50
  21  -7 -13    5.80    4.60
  21  -7 -13    8.10    2.10
 -20   8  13    5.20    2.40
 -20   8  13    3.90    3.30
 -20   8  13    4.80    3.00
  20  -8 -13    5.20    2.10
 -19   9  13    2.20    2.70
 -19   9  13    6.40    2.80
 -19   9  13    9.30    3.70
 -18  10  13   20.90    4.30
 -18  10  13   12.20    3.70
 -18  10  13   17.70    3.70
 -18  10  13   24.20    4.90
 -17  11  13    6.40    3.20
 -17  11  13   10.20    3.10
 -17  11  13    8.80    3.70
 -17  11  13    4.40    3.20
 -17  11  13    6.80    1.80
 -16  12  13   15.40    2.50
 -16  12  13   14.00    3.40
 -16  12  13   16.10    4.70
 -16  12  13   20.80    4.50
 -16  12  13   18.30    4.50
 -15  13  13    3.90    3.40
 -15  13  13    2.10    2.20
 -15  13  13    1.40    3.20
 -15  13  13    5.10    2.30
 -15  13  13    4.50    3.20
 -14  14  13   10.40    2.60
 -14  14  13    2.80    2.30
 -14  14  13   -0.60    3.10
 -14  14  13    5.40    3.80
 -14  14  13    4.70    3.10
 -36  -6  14    2.00    3.90
 -36  -6  14    4.70    3.70
 -36  -6  14    0.50    2.20
  36   6 -14    6.30    3.10
 -35  -5  14   23.70    6.20
 -35  -5  14   16.40    4.70
 -35  -5  14   20.40    4.20
  35   5 -14   15.70    3.70
  35   5 -14   14.00    4.50
 -34  -4  14   -0.90    4.10
 -34  -4  14    6.90    3.90
 -34  -4  14    4.40    2.40
 -34  -4  14    8.10    4.00
  34   4 -14   11.10    3.30
  34   4 -14    5.10    3.40
  34   4 -14    4.50    2.10
 -33  -3  14   -0.70    2.10
 -33  -3  14    4.10    1.90
 -33  -3  14   -0.90    3.10
 -33  -3  14   -0.20    2.80
  33   3 -14    2.40    1.90
  33   3 -14    4.20    3.00
  33   3 -14    3.00    2.80
 -32  -2  14   56.09    6.40
 -32  -2  14   63.19    6.80
 -32  -2  14   50.99    4.20
 -32  -2  14   44.80    5.10
  32   2 -14   50.19    5.80
  32   2 -14   61.69    4.10
  32   2 -14   51.09    4.60
 -31  -1  14    1.40    2.30
 -31  -1  14    1.00    2.80
 -31  -1  14    0.90    1.50
 -31  -1  14    2.10    3.20
  31   1 -14    3.10    2.70
  31   1 -14   -1.00    2.00
  31   1 -14   -2.20    1.50
 -30   0  14   36.10    3.20
 -30   0  14   33.70    4.60
 -30   0  14   51.19    6.00
 -30   0  14   40.90    5.60
  30   0 -14   35.40    5.00
  30   0 -14   36.20    3.40
 -29   1  14    0.40    2.40
 -29   1  14    0.30    2.90
 -29   1  14    3.00    2.60
 -29   1  14    1.20    1.20
  29  -1 -14    0.40    2.40
  29  -1 -14    2.10    2.20
 -28   2  14   -1.90    2.90
 -28   2  14    4.10    2.70
 -28   2  14    6.00    1.40
  28  -2 -14    5.00    2.30
  28  -2 -14    6.50    3.60
 -27   3  14   44.10    4.90
 -27   3  14   42.80    5.80
  27  -3 -14   36.40    4.90
  27  -3 -14   40.90    3.40
 -26   4  14   22.50    4.10
 -26   4  14   18.40    4.70
  26  -4 -14   14.20    2.40
  26  -4 -14   17.80    4.00
 -25   5  14   38.20    4.80
 -25   5  14   31.90    5.70
  25  -5 -14   41.90    3.20
  25  -5 -14   45.70    5.40
 -24   6  14    0.10    2.20
 -24   6  14    2.10    1.50
 -24   6  14    5.90    4.10
  24  -6 -14    6.50    3.00
  24  -6 -14    3.20    1.60
 -23   7  14   18.10    4.80
 -23   7  14   12.20    2.40
 -23   7  14    8.90    3.00
  23  -7 -14   11.90    2.50
  23  -7 -14   10.80    3.70
 -22   8  14    2.70    3.40
 -22   8  14    4.80    2.70
 -22   8  14   -0.50    2.00
  22  -8 -14    1.20    1.80
 -21   9  14   27.60    5.60
 -21   9  14   16.20    3.50
 -21   9  14   12.00    3.70
 -20  10  14    1.10    2.50
 -20  10  14    4.80    3.80
 -20  10  14   -1.60    2.50
 -20  10  14   -2.20    1.90
 -19  11  14    7.90    3.50
 -19  11  14   11.20    4.30
 -19  11  14    7.50    3.40
 -19  11  14    7.10    3.10
 -18  12  14    3.90    3.50
 -18  12  14   -0.60    1.30
 -18  12  14    0.60    2.30
 -18  12  14    2.70    3.10
 -18  12  14    0.90    3.50
 -17  13  14    0.60    3.00
 -17  13  14    1.40    2.10
 -17  13  14    0.20    3.40
 -17  13  14    4.00    4.10
 -17  13  14   -0.60    1.70
 -16  14  14    2.10    2.30
 -16  14  14    3.20    3.30
 -16  14  14    0.80    4.00
 -16  14  14   -0.10    1.90
 -16  14  14    4.60    3.60
 -37  -5  15   -1.00    3.60
 -37  -5  15    3.20    3.80
 -37  -5  15    4.00    2.50
  37   5 -15    2.60    2.50
  37   5 -15    1.60    2.60
 -36  -4  15   17.50    4.20
 -36  -4  15   16.20    3.60
 -36  -4  15   19.00    5.10
 -36  -4  15   14.70    4.70
  36   4 -15    7.90    4.00
  36   4 -15    4.80    3.30
  36   4 -15   13.80    3.00
 -35  -3  15   10.70    3.40
 -35  -3  15    0.70    3.20
 -35  -3  15    6.60    2.70
  35   3 -15   16.30    7.50
  35   3 -15    7.40    2.60
  35   3 -15    5.60    2.70
 -34  -2  15   -1.30    2.00
 -34  -2  15    0.20    1.70
 -34  -2  15    1.40    3.40
 -34  -2  15   -2.00    3.20
  34   2 -15   -3.70    2.00
  34   2 -15    2.20    2.30
  34   2 -15    2.80    2.30
 -33  -1  15    0.50    1.70
 -33  -1  15    1.90    3.00
 -33  -1  15   -1.20    3.10
 -33  -1  15   -1.20    1.90
  33   1 -15    0.10    1.70
  33   1 -15    2.60    3.00
  33   1 -15    0.60    2.00
 -32   0  15    3.40    1.60
 -32   0  15    1.10    3.30
 -32   0  15    1.20    2.80
 -32   0  15   -1.60    1.90
  32   0 -15    3.20    2.10
  32   0 -15    2.50    3.10
 -31   1  15   40.70    5.90
 -31   1  15   42.00    3.10
 -31   1  15   44.10    6.20
 -31   1  15   43.20    5.00
  31  -1 -15   50.69    4.00
  31  -1 -15   44.80    5.40
 -30   2  15   43.30    6.00
 -30   2  15   30.10    4.50
 -30   2  15   37.60    5.40
 -30   2  15   28.70    2.40
  30  -2 -15   30.40    4.90
  30  -2 -15   32.50    3.60
 -29   3  15   38.90    4.80
 -29   3  15   43.30    6.10
  29  -3 -15   36.30    3.40
  29  -3 -15   54.39    5.70
 -28   4  15   21.90    4.20
 -28   4  15   20.10    4.90
  28  -4 -15   23.20    4.50
  28  -4 -15   20.00    2.60
 -27   5  15   -5.40    2.50
 -27   5  15   -1.40    2.30
  27  -5 -15   -0.90    2.50
  27  -5 -15    0.90    1.50
 -26   6  15    8.50    3.20
 -26   6  15   14.70    4.80
  26  -6 -15   12.10    4.00
  26  -6 -15   15.30    2.30
 -25   7  15    1.10    1.60
 -25   7  15    5.50    2.90
 -25   7  15    0.80    3.80
  25  -7 -15    4.50    3.30
  25  -7 -15   -3.20    1.40
 -24   8  15   16.00    2.70
 -24   8  15    9.50    3.40
 -24   8  15   20.60    5.40
  24  -8 -15   18.10    3.10
 -23   9  15   21.60    4.10
 -23   9  15   20.40    3.60
 -22  10  15    3.20    3.40
 -22  10  15    2.20    2.90
 -22  10  15    5.60    3.00
 -22  10  15    2.40    2.60
 -21  11  15   13.60    4.40
 -21  11  15   11.30    3.70
 -21  11  15   10.30    3.50
 -21  11  15   16.20    4.20
 -20  12  15    0.60    2.30
 -20  12  15   -0.20    2.80
 -20  12  15    3.20    3.40
 -20  12  15    0.70    3.30
 -19  13  15   -0.70    3.50
 -19  13  15   -1.60    3.00
 -19  13  15   -0.10    3.20
 -19  13  15    1.70    2.30
 -38  -4  16    3.20    2.30
 -38  -4  16    3.60    3.60
  38   4 -16    5.80    2.70
  38   4 -16    5.90    3.00
 -37  -3  16   -0.10    2.40
 -37  -3  16    2.90    4.00
 -37  -3  16    2.80    2.30
 -37  -3  16   -3.10    3.70
  37   3 -16    3.20    2.30
  37   3 -16    4.40    3.60
  37   3 -16   10.50    3.60
 -36  -2  16    2.90    2.60
 -36  -2  16    0.10    1.70
 -36  -2  16   -6.60    2.90
 -36  -2  16   -3.10    3.00
  36   2 -16    3.00    2.90
  36   2 -16    2.80    2.40
  36   2 -16    0.70    2.50
 -35  -1  16   -0.70    2.50
 -35  -1  16    2.00    2.40
 -35  -1  16    1.30    2.90
 -35  -1  16   -0.90    1.30
  35   1 -16   -3.40    2.50
  35   1 -16    4.40    2.30
 -34   0  16   -2.90    3.10
 -34   0  16   -3.00    2.40
 -34   0  16   -3.60    1.90
 -34   0  16    2.30    1.60
  34   0 -16    6.90    3.50
  34   0 -16    4.00    2.10
 -33   1  16    4.80    3.40
 -33   1  16    4.30    3.80
 -33   1  16    7.60    3.00
 -33   1  16    5.50    1.70
  33  -1 -16    5.80    2.60
  33  -1 -16    2.90    3.60
 -32   2  16   -0.40    2.30
 -32   2  16    4.80    4.00
 -32   2  16    1.90    2.80
  32  -2 -16    4.20    3.30
  32  -2 -16    4.30    2.30
 -31   3  16   18.10    4.90
 -31   3  16   12.00    3.70
  31  -3 -16   10.50    2.50
  31  -3 -16    6.10    3.20
 -30   4  16   14.20    3.70
 -30   4  16   13.40    4.50
  30  -4 -16   13.30    2.30
  30  -4 -16    7.90    3.70
 -29   5  16    4.50    3.40
 -29   5  16   -0.80    2.60
  29  -5 -16   -1.30    2.50
  29  -5 -16    3.20    1.70
 -28   6  16    4.40    3.60
 -28   6  16    4.60    2.70
  28  -6 -16    2.80    1.70
  28  -6 -16    2.00    3.00
 -27   7  16    8.50    4.30
 -27   7  16   13.30    2.20
 -27   7  16   12.20    3.60
  27  -7 -16   14.10    2.50
  27  -7 -16    5.40    3.50
 -26   8  16    5.40    1.90
 -26   8  16    3.20    3.60
 -26   8  16    7.00    3.20
  26  -8 -16    9.10    4.00
  26  -8 -16    6.30    2.10
 -25   9  16    4.00    2.30
 -25   9  16    2.20    2.80
 -25   9  16    1.00    3.90
 -24  10  16    3.50    2.70
 -24  10  16    3.10    2.90
 -24  10  16    8.90    4.20
 -23  11  16    4.80    3.50
 -23  11  16    0.70    4.80
 -23  11  16   -2.00    2.60
 -23  11  16    7.00    3.40
 -22  12  16    0.20    3.00
 -22  12  16   -2.20    2.50
 -22  12  16    5.10    3.50
 -22  12  16    1.40    2.90
 -21  13  16    1.90    4.20
 -21  13  16    1.90    3.30
 -21  13  16    1.50    3.50
 -21  13  16   11.50    3.40
 -38  -2  17   32.50    6.10
 -38  -2  17   37.90    6.80
 -38  -2  17   39.00    3.90
 -38  -2  17   26.80    6.70
  38   2 -17   41.90    4.20
  38   2 -17   34.30    6.10
 -37  -1  17   17.50    3.10
 -37  -1  17   11.90    4.90
 -37  -1  17    6.00    4.20
 -37  -1  17   14.00    3.90
  37   1 -17   14.40    3.10
  37   1 -17    5.70    3.70
 -36   0  17    0.60    2.40
 -36   0  17    1.40    3.40
 -36   0  17    1.40    1.50
 -36   0  17   -1.90    3.20
  36   0 -17    4.80    2.50
  36   0 -17    4.20    4.00
 -35   1  17   61.19    7.20
 -35   1  17   41.90    5.40
 -35   1  17   46.00    3.30
 -35   1  17   47.00    6.60
  35  -1 -17   34.80    3.90
  35  -1 -17   49.50    6.30
 -34   2  17    5.40    3.60
 -34   2  17   -0.30    2.50
 -34   2  17    4.90    3.90
  34  -2 -17    2.80    2.70
  34  -2 -17    0.60    3.20
 -33   3  17   -0.60    2.40
 -33   3  17    0.50    2.70
 -33   3  17   -5.10    2.80
  33  -3 -17    1.70    3.20
  33  -3 -17   -0.30    1.80
 -32   4  17    7.30    4.30
 -32   4  17   -1.80    2.40
  32  -4 -17    4.70    3.70
  32  -4 -17    4.70    1.90
 -31   5  17    2.20    2.60
 -31   5  17    2.40    3.40
  31  -5 -17   -0.50    2.90
  31  -5 -17    0.20    1.50
 -30   6  17    9.80    3.40
 -30   6  17   16.40    5.00
  30  -6 -17   11.40    2.30
  30  -6 -17   16.50    5.20
 -29   7  17    8.30    4.00
 -29   7  17    4.70    3.10
  29  -7 -17    2.10    1.80
  29  -7 -17    0.80    3.40
 -28   8  17   38.30    3.10
 -28   8  17   37.20    5.20
 -28   8  17   41.90    6.50
  28  -8 -17   37.70    6.20
  28  -8 -17   38.90    3.40
 -27   9  17    5.40    3.00
 -27   9  17    8.90    2.30
 -27   9  17   17.40    4.70
 -26  10  17    4.60    2.30
 -26  10  17    4.50    3.20
 -26  10  17    7.40    4.00
 -25  11  17   -3.30    3.00
 -25  11  17    1.40    3.50
 -25  11  17   -3.50    2.20
 -25  11  17   -0.70    2.60
 -24  12  17   10.20    6.30
 -24  12  17   14.20    4.30
 -24  12  17    6.40    3.30
 -39  -1  18    4.80    3.20
 -39  -1  18    0.90    4.00
  39   1 -18   13.90    5.00
 -38   0  18    2.30    3.70
 -38   0  18   11.60    3.40
 -38   0  18   19.50    2.70
 -38   0  18    2.90    3.90
  38   0 -18   13.50    5.10
  38   0 -18   17.70    3.40
 -37   1  18   -1.50    1.30
 -37   1  18   -4.60    3.30
 -37   1  18    4.80    2.80
 -37   1  18    3.00    3.80
  37  -1 -18    7.70    4.00
  37  -1 -18    0.60    2.50
 -36   2  18   -5.80    3.10
 -36   2  18    3.10    4.30
 -36   2  18    0.40    2.60
  36  -2 -18   -0.10    2.90
  36  -2 -18   -2.20    2.00
 -35   3  18    3.90    4.00
  35  -3 -18    2.90    4.20
 -34   4  18   18.90    5.00
 -34   4  18    8.50    3.50
  34  -4 -18   13.30    2.50
  34  -4 -18   13.50    4.40
 -33   5  18    9.40    7.80
 -33   5  18   14.90    4.10
  33  -5 -18    7.90    4.10
 -32   6  18    2.80    2.90
  32  -6 -18    6.00    2.00
  32  -6 -18    8.80    4.50
 -31   7  18   -3.00    2.60
 -31   7  18   -7.40    5.60
  31  -7 -18    1.60    1.70
  31  -7 -18    0.90    3.60
 -30   8  18    3.20    3.10
 -30   8  18    7.80    4.40
  30  -8 -18    1.30    1.50
  30  -8 -18    3.80    4.00
 -29   9  18    5.70    4.20
 -29   9  18   10.30    3.50
 -29   9  18   11.30    2.40
 -28  10  18    7.50    2.50
 -28  10  18   14.20    5.20
 -27  11  18   -4.80    3.30
 -27  11  18   -2.90    2.10
 -27  11  18    0.10    2.90
 -27  11  18    3.40    3.10
 -39   1  19   -0.40    3.70
  39  -1 -19    2.10    2.50
 -38   2  19   -2.00    3.60
 -38   2  19   -0.40    2.70
 -38   2  19    0.30    4.20
  38  -2 -19   -2.40    3.30
  38  -2 -19   -1.90    2.20
 -37   3  19    4.20    4.30
 -37   3  19   -0.10    3.30
 -37   3  19    0.00    2.80
  37  -3 -19    0.30    3.40
 -36   4  19   10.90    4.10
 -36   4  19    7.10    4.20
 -36   4  19    5.80    4.00
  36  -4 -19    7.80    4.60
 -35   5  19    5.80    4.50
 -35   5  19    6.60    4.10
 -35   5  19    6.40    3.50
  35  -5 -19    3.40    3.70
 -34   6  19   12.40    3.90
 -34   6  19   -1.20    3.40
 -34   6  19    6.60    4.70
  34  -6 -19    2.20    3.30
 -33   7  19    2.20    3.70
 -33   7  19    7.60    3.80
  33  -7 -19    9.20    4.90
 -32   8  19    6.00    3.60
 -32   8  19    5.80    4.50
  32  -8 -19   13.00    5.20
 -31   9  19    7.20    4.60
 -31   9  19    2.40    3.00
 -30  10  19    3.50    2.10
 -30  10  19    1.30    2.60
 -30  10  19   -1.00    3.60
 -37   5  20    0.30    3.90
  37  -5 -20   -4.10    3.40
 -36   6  20    4.30    4.00
 -36   6  20    2.30    3.60
  36  -6 -20   11.40    4.90
 -35   7  20    5.50    3.40
 -35   7  20    9.30    4.80
  35  -7 -20   -2.30    4.60
  31  -9 -22    5.50    2.30
 -31   9  22    3.10    2.30
 -31   9  22    5.70    3.70
 -31   9  22    6.00    7.10
 -31   9  22    6.30    3.80
  32  -8 -22    0.60    1.90
 -32   8  22   -0.50    2.80
 -32   8  22   -2.60    3.00
 -32   8  22    1.60    4.00
  33  -7 -22    0.70    1.70
  33  -7 -22    8.30    4.50
 -33   7  22   -4.40    2.90
 -33   7  22   -2.00    3.70
 -33   7  22    2.30    3.20
  34  -6 -22    4.40    2.00
  34  -6 -22    4.10    4.40
 -34   6  22   -6.20    2.60
 -34   6  22    2.40    3.70
 -34   6  22    0.30    3.50
  35  -5 -22    3.60    4.00
  35  -5 -22    2.70    1.90
 -35   5  22    9.00    3.80
 -35   5  22    9.40    4.50
 -35   5  22   10.50    4.60
  36  -4 -22    4.00    2.10
  36  -4 -22    6.70    4.20
 -36   4  22   10.60    5.10
 -36   4  22   13.00    4.90
 -36   4  22    2.60    3.00
  37  -3 -22    2.90    2.30
  37  -3 -22    7.90    4.10
 -37   3  22   -2.20    2.80
 -37   3  22   -4.90    3.90
 -37   3  22   -4.40    3.30
  38  -2 -22    2.80    2.70
  38  -2 -22    1.70    3.60
 -38   2  22    6.70    4.20
 -38   2  22   -3.80    3.20
  39  -1 -22   23.00    6.50
 -39   1  22   13.70    4.80
 -27  11  21   -3.30    3.10
 -27  11  21    4.70    4.30
 -28  10  21    4.20    3.50
 -28  10  21   -0.20    2.90
 -28  10  21    7.10    4.30
 -28  10  21    2.50    2.50
  29  -9 -21    4.40    2.30
 -29   9  21   12.40    2.70
 -29   9  21    6.20    4.30
 -29   9  21    4.70    3.30
 -29   9  21    3.30    2.90
  30  -8 -21    9.60    2.60
 -30   8  21   10.70    5.10
 -30   8  21    6.20    2.30
 -30   8  21   11.30    3.80
 -30   8  21   10.30    5.10
  31  -7 -21   10.00    4.40
  31  -7 -21    8.00    2.30
 -31   7  21    5.80    4.30
 -31   7  21    8.40    4.00
 -31   7  21    8.90    4.40
  32  -6 -21    2.00    3.80
  32  -6 -21    1.50    1.80
 -32   6  21   -0.60    3.20
 -32   6  21   -3.90    2.70
 -32   6  21    4.20    3.50
  33  -5 -21   11.40    4.80
  33  -5 -21   10.60    2.60
 -33   5  21    5.00    4.30
 -33   5  21    6.60    3.80
 -33   5  21    5.50    4.50
  34  -4 -21   -3.00    3.70
  34  -4 -21    2.30    2.20
 -34   4  21    1.80    3.80
 -34   4  21    2.50    3.20
 -34   4  21    1.60    4.40
  35  -3 -21    2.10    3.60
  35  -3 -21   -0.20    2.20
 -35   3  21    5.30    3.10
 -35   3  21    3.10    3.70
 -35   3  21    2.30    3.70
  36  -2 -21   10.00    4.20
  36  -2 -21    3.90    3.10
 -36   2  21   15.30    4.20
 -36   2  21    3.10    4.40
 -36   2  21   14.20    8.00
  37  -1 -21   -2.20    2.70
  37  -1 -21  -10.10    2.90
 -37   1  21   -1.70    3.40
 -37   1  21    1.00    3.70
 -37   1  21   -1.40    2.40
  38   0 -21    1.20    2.50
  38   0 -21    1.80    3.40
 -38   0  21    4.90    3.10
 -38   0  21    0.40    3.40
 -38   0  21   -2.10    3.20
  39   1 -21    3.70    3.00
 -39  -1  21   -4.90    3.60
 -39  -1  21    4.00    1.80
 -24  12  20    0.10    3.30
 -24  12  20    5.60    3.70
 -24  12  20    0.10    3.20
 -24  12  20   -0.50    2.60
 -24  12  20    6.50    3.50
 -25  11  20    2.10    3.40
 -25  11  20    2.80    3.30
 -25  11  20    1.20    2.70
 -25  11  20   -4.50    2.00
 -25  11  20    0.10    4.20
 -26  10  20   36.60    4.50
 -26  10  20   34.50    8.60
 -26  10  20   26.50    5.00
  27  -9 -20    0.60    1.70
 -27   9  20    1.70    2.70
 -27   9  20   -1.10    1.90
 -27   9  20   -2.00    3.00
  28  -8 -20   10.60    2.80
 -28   8  20    8.90    3.20
 -28   8  20   11.60    2.70
 -28   8  20    6.50    3.90
 -28   8  20   18.70    4.30
  29  -7 -20    3.90    1.90
  29  -7 -20    2.80    2.80
 -29   7  20   -0.80    2.40
 -29   7  20    3.00    2.80
 -29   7  20   -4.10    2.70
  30  -6 -20    3.20    1.90
  30  -6 -20    0.00    3.70
 -30   6  20    1.60    2.80
 -30   6  20    8.40    3.40
 -30   6  20    1.40    3.30
  31  -5 -20    4.80    2.10
  31  -5 -20    1.60    3.70
 -31   5  20    6.80    3.20
 -31   5  20    5.00    4.00
 -31   5  20    3.50    3.40
  32  -4 -20    4.40    2.10
  32  -4 -20    5.60    3.40
 -32   4  20    1.00    3.00
 -32   4  20    2.50    2.70
 -32   4  20    5.60    3.60
  33  -3 -20    8.10    4.20
  33  -3 -20   -0.70    2.30
 -33   3  20    6.00    3.70
 -33   3  20    2.00    3.10
 -33   3  20   -3.00    1.90
  34  -2 -20   -0.90    2.50
  34  -2 -20   -0.30    2.60
 -34   2  20   -0.30    2.80
 -34   2  20    0.20    2.60
 -34   2  20    1.50    3.50
  35  -1 -20   16.40    3.30
  35  -1 -20    4.50    4.10
 -35   1  20   16.30    5.80
 -35   1  20    8.90    3.80
 -35   1  20   15.20    5.00
  36   0 -20    2.10    3.50
  36   0 -20    6.10    2.80
 -36   0  20    0.20    3.60
 -36   0  20    0.20    1.40
 -36   0  20   -0.10    2.60
 -36   0  20    1.00    3.60
  37   1 -20    7.50    3.10
  37   1 -20   -4.60    2.90
 -37  -1  20   -4.00    3.20
 -37  -1  20    2.50    1.80
 -37  -1  20    0.70    2.30
 -37  -1  20   -1.80    3.10
  38   2 -20   21.80    5.40
  38   2 -20   16.00    3.60
  38   2 -20   12.00    3.50
 -38  -2  20   13.90    4.50
 -38  -2  20    4.80    4.50
 -38  -2  20    3.80    5.10
 -38  -2  20   23.30    6.20
 -22  12  19    2.80    3.50
 -22  12  19    3.40    4.20
 -22  12  19    2.00    2.60
 -22  12  19   -3.20    2.90
 -23  11  19    5.90    3.50
 -23  11  19    0.70    3.10
 -23  11  19    5.00    3.00
 -23  11  19    5.70    3.10
 -24  10  19    0.00    2.90
 -24  10  19   -0.50    3.70
  25  -9 -19    8.40    2.50
 -25   9  19    8.60    2.80
 -25   9  19    5.80    3.40
 -25   9  19    9.20    3.40
  26  -8 -19   47.80    4.20
 -26   8  19   56.99    6.00
 -26   8  19   53.49    4.00
 -26   8  19   45.90    6.50
  27  -7 -19    1.20    3.40
  27  -7 -19   -0.20    1.60
 -27   7  19    1.60    2.80
 -27   7  19    3.30    3.40
 -27   7  19    5.20    1.90
  28  -6 -19    9.00    2.50
  28  -6 -19    6.90    4.10
 -28   6  19    9.70    3.30
 -28   6  19    5.50    4.00
 -28   6  19   10.70    3.60
  29  -5 -19   19.30    3.00
  29  -5 -19   17.30    4.80
 -29   5  19   12.40    4.50
 -29   5  19   21.70    4.50
 -29   5  19   15.00    4.10
  30  -4 -19    8.90    4.20
  30  -4 -19    3.30    2.40
 -30   4  19    9.60    4.10
 -30   4  19    4.60    2.60
 -30   4  19    5.30    4.10
  31  -3 -19    2.10    2.90
  31  -3 -19    0.50    2.00
 -31   3  19   -3.20    1.90
 -31   3  19    1.50    3.20
 -31   3  19   -3.20    2.20
  32  -2 -19   -0.60    2.90
  32  -2 -19    2.90    2.50
 -32   2  19    3.00    2.70
 -32   2  19    1.60    2.80
 -32   2  19    4.80    3.60
  33  -1 -19   25.10    4.20
  33  -1 -19   20.90    4.90
 -33   1  19   18.80    4.90
 -33   1  19   19.50    5.20
 -33   1  19   17.00    3.90
  34   0 -19    0.30    2.30
  34   0 -19   -1.50    2.70
 -34   0  19    1.70    3.00
 -34   0  19   -0.20    1.30
 -34   0  19   -1.30    2.00
 -34   0  19   -1.00    3.50
  35   1 -19   44.40    4.00
  35   1 -19   50.49    6.30
  35   1 -19   40.70    4.40
 -35  -1  19   42.30    3.60
 -35  -1  19   45.30    6.20
 -35  -1  19   51.49    6.60
 -35  -1  19   38.40    6.20
  36   2 -19    2.20    3.20
  36   2 -19    3.40    2.70
  36   2 -19    2.10    2.00
 -36  -2  19   -1.60    1.50
 -36  -2  19   -2.40    2.60
 -36  -2  19   -1.50    3.30
 -36  -2  19    0.40    3.40
  37   3 -19    1.00    2.50
  37   3 -19   -2.00    3.40
  37   3 -19    0.30    2.20
 -37  -3  19   -2.40    3.40
 -37  -3  19    0.10    1.90
 -37  -3  19    0.40    2.20
 -37  -3  19    3.70    3.90
  38   4 -19   30.50    5.60
  38   4 -19   26.90    4.40
 -38  -4  19   28.60    4.00
 -38  -4  19   24.60    6.00
 -19  13  18    2.90    4.10
 -19  13  18    7.50    3.90
 -19  13  18    6.80    3.80
 -19  13  18    5.50    2.40
 -20  12  18    7.20    2.80
 -20  12  18   -1.60    3.40
 -20  12  18    4.60    3.20
 -20  12  18    3.10    3.50
 -21  11  18   -1.00    2.30
 -21  11  18    4.00    3.20
 -21  11  18   -1.30    3.10
 -21  11  18    1.20    3.20
 -22  10  18   -1.40    2.50
 -22  10  18   -0.40    2.60
 -22  10  18   -0.80    2.60
  23  -9 -18    3.80    2.10
 -23   9  18    7.20    3.50
 -23   9  18    3.30    2.60
 -23   9  18    2.80    2.90
  24  -8 -18   -1.60    1.30
 -24   8  18   -1.90    3.10
 -24   8  18   -0.60    2.20
 -24   8  18    4.10    3.10
  25  -7 -18    2.90    1.90
  25  -7 -18    2.10    3.00
 -25   7  18    5.60    2.20
 -25   7  18    7.40    3.10
 -25   7  18    2.60    3.60
  26  -6 -18   -1.80    3.10
  26  -6 -18    6.10    2.10
 -26   6  18    9.70    3.30
 -26   6  18    5.60    3.60
 -26   6  18    7.10    2.10
  27  -5 -18   44.40    3.80
  27  -5 -18   47.20    6.10
 -27   5  18   46.30    6.30
 -27   5  18   45.90    5.20
  28  -4 -18   15.70    4.00
  28  -4 -18   17.00    3.10
 -28   4  18   20.50    4.60
 -28   4  18   28.40    5.90
 -28   4  18   24.00    4.40
  29  -3 -18   19.90    3.40
  29  -3 -18   21.60    4.40
 -29   3  18   21.60    4.20
 -29   3  18   24.00    5.50
 -29   3  18   24.10    5.50
  30  -2 -18    1.20    2.40
  30  -2 -18    2.40    2.70
 -30   2  18    0.10    2.60
 -30   2  18    3.10    2.60
 -30   2  18    2.60    3.50
  31  -1 -18    9.80    3.00
  31  -1 -18   11.30    3.90
 -31   1  18    5.60    3.00
 -31   1  18    8.40    4.20
 -31   1  18   11.60    4.50
  32   0 -18   16.10    3.30
  32   0 -18   12.70    4.10
 -32   0  18   19.50    4.70
 -32   0  18   15.50    5.00
 -32   0  18   16.30    2.40
 -32   0  18    9.10    3.30
  33   1 -18   25.90    3.70
  33   1 -18   23.50    3.30
  33   1 -18   27.20    5.10
 -33  -1  18   24.40    2.80
 -33  -1  18   14.30    4.60
 -33  -1  18   27.90    5.50
 -33  -1  18   28.70    4.40
  34   2 -18   11.70    3.20
  34   2 -18   13.00    4.60
  34   2 -18   18.00    4.10
 -34  -2  18    9.80    4.50
 -34  -2  18   18.30    5.10
 -34  -2  18   13.90    2.70
 -34  -2  18   13.70    3.60
  35   3 -18    1.10    2.20
  35   3 -18    1.60    2.20
 -35  -3  18   -2.80    1.90
 -35  -3  18    0.50    1.80
 -35  -3  18    2.10    3.30
 -35  -3  18   -0.60    4.00
  36   4 -18    0.40    1.90
  36   4 -18   -0.80    3.10
  36   4 -18    3.50    2.70
 -36  -4  18    6.70    3.80
 -36  -4  18    2.10    2.40
 -36  -4  18    4.40    4.00
 -36  -4  18    2.20    2.00
  37   5 -18    4.20    4.90
  37   5 -18   14.90    3.80
  37   5 -18    5.80    2.90
 -37  -5  18    2.50    2.50
 -37  -5  18   -0.80    3.50
 -17  13  17    9.90    2.30
 -17  13  17    7.60    3.90
 -17  13  17    9.30    4.00
 -17  13  17   13.90    2.80
 -17  13  17   11.70    4.40
 -18  12  17   17.00    3.20
 -18  12  17   15.90    4.50
 -18  12  17   14.70    4.60
 -18  12  17   12.50    3.80
 -19  11  17   -3.30    3.00
 -19  11  17   -2.00    2.00
 -19  11  17   -0.90    2.70
 -19  11  17   -1.40    3.00
 -20  10  17    3.50    3.70
 -20  10  17    1.20    2.80
 -20  10  17    0.50    2.90
 -20  10  17    2.70    2.30
  21  -9 -17    8.40    2.70
 -21   9  17   10.20    4.00
 -21   9  17    0.80    2.80
 -21   9  17    2.10    2.70
  22  -8 -17   -1.80    1.60
 -22   8  17    4.40    3.00
 -22   8  17   -1.00    2.00
 -22   8  17    0.00    3.00
  23  -7 -17   20.10    4.70
  23  -7 -17   19.90    2.90
 -23   7  17   22.30    3.10
 -23   7  17   28.50    5.30
 -23   7  17   13.70    3.60
  24  -6 -17   -5.00    2.50
  24  -6 -17   -0.90    1.60
 -24   6  17   -0.90    3.00
 -24   6  17   -1.00    2.50
 -24   6  17    1.50    1.70
  25  -5 -17    5.30    2.00
  25  -5 -17   -0.10    2.90
 -25   5  17    5.10    3.50
 -25   5  17   -1.30    2.40
 -25   5  17    3.00    1.70
  26  -4 -17   31.90    3.60
  26  -4 -17   29.00    4.90
 -26   4  17   46.20    5.80
 -26   4  17   26.60    4.30
  27  -3 -17    0.40    2.80
  27  -3 -17    4.30    2.40
 -27   3  17    4.30    3.80
 -27   3  17    1.70    2.50
 -27   3  17   -0.50    2.20
  28  -2 -17   17.50    3.30
  28  -2 -17   17.20    4.30
 -28   2  17   21.50    4.70
 -28   2  17   22.00    4.30
 -28   2  17   16.30    3.90
  29  -1 -17    6.90    3.40
  29  -1 -17   10.00    2.80
 -29   1  17    5.80    3.00
 -29   1  17    3.00    2.80
 -29   1  17    8.50    4.30
  30   0 -17    0.30    2.00
  30   0 -17   -0.40    1.50
  30   0 -17    1.00    2.60
 -30   0  17   -1.20    1.10
 -30   0  17   11.00    4.10
 -30   0  17    5.50    3.50
 -30   0  17   -0.60    2.00
  31   1 -17   26.10    5.20
  31   1 -17   31.40    3.60
  31   1 -17   29.90    3.30
 -31  -1  17   32.60    6.10
 -31  -1  17   32.90    3.00
 -31  -1  17   32.60    4.50
 -31  -1  17   27.40    5.10
  32   2 -17   -0.70    1.50
  32   2 -17   -1.20    1.80
  32   2 -17    1.50    2.60
 -32  -2  17   -1.60    1.90
 -32  -2  17   -1.30    1.30
 -32  -2  17    1.20    3.30
 -32  -2  17   -1.20    2.50
  33   3 -17   -1.00    2.20
  33   3 -17    0.60    1.70
  33   3 -17   -4.00    2.10
 -33  -3  17   -3.80    1.90
 -33  -3  17   -2.30    3.00
 -33  -3  17    0.60    1.70
 -33  -3  17    0.80    2.70
  34   4 -17    6.20    3.60
  34   4 -17    3.40    2.30
  34   4 -17    3.90    2.80
 -34  -4  17    1.30    1.70
 -34  -4  17    7.70    2.90
 -34  -4  17    0.50    3.10
 -34  -4  17    7.20    4.20
  35   5 -17    2.50    2.90
  35   5 -17    4.30    3.50
  35   5 -17    5.20    2.50
 -35  -5  17    1.50    2.40
 -35  -5  17   -5.60    3.10
 -35  -5  17    3.90    3.40
 -35  -5  17    2.30    2.20
  36   6 -17   40.60    6.20
  36   6 -17   36.70    5.00
  36   6 -17   41.10    4.60
 -36  -6  17   38.50    6.30
 -36  -6  17   47.60    5.20
 -36  -6  17   40.10    6.60
 -14  14  16    3.00    2.40
 -14  14  16    6.50    3.60
 -14  14  16    9.00    4.20
 -15  13  16    8.40    3.90
 -15  13  16    6.30    3.80
 -15  13  16   12.20    2.70
 -15  13  16    6.10    1.80
 -15  13  16    1.90    3.00
 -16  12  16    5.20    1.90
 -16  12  16    5.80    2.10
 -16  12  16    6.90    4.00
 -16  12  16   10.50    3.90
 -16  12  16   -1.90    3.20
 -17  11  16    6.00    3.60
 -17  11  16    4.70    3.70
 -17  11  16    3.40    3.40
 -17  11  16    1.20    2.00
 -18  10  16   11.90    3.90
 -18  10  16    5.90    3.70
 -18  10  16    6.70    3.40
 -18  10  16   11.50    3.00
  19  -9 -16   32.50    3.60
 -19   9  16   33.40    4.50
 -19   9  16   40.00    5.70
 -19   9  16   31.50    5.00
  20  -8 -16    9.90    2.60
 -20   8  16    4.40    2.80
 -20   8  16   -0.20    2.50
 -20   8  16    3.80    3.40
  21  -7 -16    0.90    1.60
 -21   7  16    2.00    2.60
 -21   7  16   -2.20    1.80
 -21   7  16    1.00    2.90
  22  -6 -16    0.60    1.80
  22  -6 -16    2.30    3.30
 -22   6  16   -1.40    2.20
 -22   6  16    0.60    3.10
 -22   6  16    1.80    1.70
  23  -5 -16  198.88    8.40
  23  -5 -16  185.08   10.70
 -23   5  16  202.18   11.40
 -23   5  16  194.08    7.90
 -23   5  16  211.28   10.10
  24  -4 -16    0.60    2.60
  24  -4 -16    3.80    2.30
 -24   4  16    4.70    3.60
 -24   4  16    3.00    2.40
  25  -3 -16   28.10    4.60
  25  -3 -16   22.20    3.30
 -25   3  16   21.20    5.00
 -25   3  16   25.50    4.00
 -25   3  16   21.60    4.00
  26  -2 -16   33.90    3.70
  26  -2 -16   32.10    4.60
 -26   2  16   36.20    5.30
 -26   2  16   31.20    4.30
 -26   2  16   37.50    6.00
  27  -1 -16   -0.90    1.90
  27  -1 -16    1.50    2.50
 -27   1  16    2.20    3.10
 -27   1  16    0.50    1.00
 -27   1  16   -0.10    1.90
 -27   1  16   -0.80    2.10
  28   0 -16   54.19    5.50
  28   0 -16   57.39    4.10
  28   0 -16   57.39    3.80
 -28   0  16   55.69    5.10
 -28   0  16   51.79    3.40
 -28   0  16   54.89    6.00
 -28   0  16   52.99    6.20
  29   1 -16    1.30    1.80
  29   1 -16    4.50    2.90
  29   1 -16    4.40    1.70
 -29  -1  16    2.10    3.20
 -29  -1  16    1.80    1.40
 -29  -1  16   -0.10    2.00
 -29  -1  16   -0.30    2.50
  30   2 -16   11.10    4.00
  30   2 -16   13.60    3.00
  30   2 -16    9.80    2.50
 -30  -2  16    9.40    3.70
 -30  -2  16   14.50    4.10
 -30  -2  16    6.70    3.00
 -30  -2  16   10.30    2.30
  31   3 -16   12.10    4.10
  31   3 -16   12.00    3.00
  31   3 -16   11.30    2.70
 -31  -3  16   20.10    3.60
 -31  -3  16    2.40    3.30
 -31  -3  16   11.20    3.80
 -31  -3  16    9.20    2.40
  32   4 -16    1.50    1.90
  32   4 -16    2.10    2.20
  32   4 -16    2.20    2.70
 -32  -4  16   -0.10    1.80
 -32  -4  16    1.50    2.10
 -32  -4  16    1.70    2.90
 -32  -4  16   -1.40    2.80
  33   5 -16    0.90    2.10
  33   5 -16    1.10    3.00
  33   5 -16    2.20    2.30
 -33  -5  16    0.60    2.00
 -33  -5  16   -1.70    2.80
 -33  -5  16   -0.60    3.00
 -33  -5  16    0.50    2.20
  34   6 -16    6.90    3.00
  34   6 -16    3.70    3.60
 -34  -6  16    7.00    3.90
 -34  -6  16    5.80    3.60
 -34  -6  16    3.80    2.80
  35   7 -16    5.10    3.00
  35   7 -16    1.70    3.10
 -35  -7  16    0.10    3.80
 -35  -7  16   -1.70    3.20
 -35  -7  16    3.80    2.80
 -12  14  15   12.60    4.20
 -12  14  15   13.60    3.20
 -12  14  15   20.70    4.80
 -12  14  15   19.30    5.70
 -13  13  15    1.10    1.40
 -13  13  15    4.30    3.40
 -13  13  15   -2.40    2.80
 -13  13  15    1.30    1.90
 -13  13  15   -1.30    2.70
 -14  12  15    6.70    4.20
 -14  12  15    8.20    2.20
 -14  12  15   -1.80    2.70
 -14  12  15    8.50    4.00
 -14  12  15    7.90    2.10
 -15  11  15   11.90    4.00
 -15  11  15    9.30    4.00
 -15  11  15   12.80    2.70
 -15  11  15   11.80    3.90
 -15  11  15    8.60    2.00
 -16  10  15    1.10    2.00
 -16  10  15    6.90    3.50
 -16  10  15    2.50    3.30
 -16  10  15    1.50    2.80
  17  -9 -15    2.40    2.20
 -17   9  15   -2.30    2.40
 -17   9  15    4.10    2.80
 -17   9  15    0.40    2.90
  18  -8 -15   10.30    2.70
 -18   8  15    9.20    3.30
 -18   8  15    5.60    3.00
  19  -7 -15   12.30    2.70
 -19   7  15    9.50    3.80
 -19   7  15   10.80    2.90
 -19   7  15   12.70    3.40
  20  -6 -15    7.80    2.30
  20  -6 -15    4.20    3.00
 -20   6  15    7.50    2.10
 -20   6  15   13.40    3.20
 -20   6  15   13.50    3.90
  21  -5 -15    8.60    2.80
  21  -5 -15   11.70    2.50
 -21   5  15   15.70    2.50
 -21   5  15   13.50    3.90
 -21   5  15   12.30    3.20
  22  -4 -15   83.59    5.00
  22  -4 -15   94.19    6.70
 -22   4  15   83.99    6.00
 -22   4  15   94.99    4.50
 -22   4  15   86.99    7.20
  23  -3 -15    1.50    2.10
  23  -3 -15    1.00    2.50
 -23   3  15    1.90    3.10
 -23   3  15   -0.40    2.00
  24  -2 -15   58.49    5.50
  24  -2 -15   54.99    4.20
 -24   2  15   65.79    6.20
 -24   2  15   55.29    5.50
 -24   2  15   55.99    4.90
  25  -1 -15   22.60    5.30
  25  -1 -15   16.80    2.80
 -25   1  15   20.60    1.90
 -25   1  15   27.90    4.20
 -25   1  15   19.30    4.40
 -25   1  15   21.80    4.60
  26   0 -15   -0.20    1.30
  26   0 -15    1.90    1.80
  26   0 -15   -0.20    2.10
 -26   0  15    3.50    2.20
 -26   0  15   -0.20    1.10
 -26   0  15    0.20    2.70
 -26   0  15    1.00    2.10
  27   1 -15   22.60    2.70
  27   1 -15   17.60    3.80
  27   1 -15   23.10    3.00
 -27  -1  15   23.80    4.30
 -27  -1  15   30.00    5.40
 -27  -1  15   20.50    2.50
 -27  -1  15   23.70    3.90
  28   2 -15    2.90    1.90
  28   2 -15    3.80    1.80
  28   2 -15    1.60    2.30
 -28  -2  15    1.20    2.80
 -28  -2  15    2.80    3.20
 -28  -2  15    2.10    1.50
 -28  -2  15    2.80    2.20
  29   3 -15   38.90    4.00
  29   3 -15   43.70    3.60
  29   3 -15   44.60    5.10
 -29  -3  15   36.80    3.50
 -29  -3  15   40.90    5.50
 -29  -3  15   46.70    5.40
 -29  -3  15   35.80    4.40
  30   4 -15    2.70    2.80
  30   4 -15    1.50    2.10
 -30  -4  15   11.90    3.90
 -30  -4  15    6.00    2.90
 -30  -4  15    4.90    2.90
 -30  -4  15    8.70    3.70
  31   5 -15    5.10    2.70
  31   5 -15    8.60    3.40
 -31  -5  15    3.40    3.00
 -31  -5  15    2.40    2.40
 -31  -5  15    3.10    2.10
 -31  -5  15    3.70    3.50
  32   6 -15    4.90    3.40
  32   6 -15    2.80    2.30
 -32  -6  15    5.60    2.50
 -32  -6  15    1.30    3.10
 -32  -6  15    1.40    3.30
  33   7 -15   35.80    4.70
  33   7 -15   22.30    5.20
 -33  -7  15   30.20    4.40
 -33  -7  15   22.60    4.50
 -33  -7  15   42.80    7.80
  34   8 -15    2.40    3.40
  34   8 -15    3.30    2.70
 -34  -8  15    8.90    4.20
 -34  -8  15   -1.80    2.90
 -34  -8  15    2.30    3.00
 -10  14  14   -3.60    2.00
 -10  14  14    2.20    5.20
 -10  14  14    8.40    3.90
 -10  14  14    7.30    3.60
 -11  13  14    3.50    3.50
 -11  13  14   -2.40    2.80
 -11  13  14   -0.80    1.10
 -11  13  14   -2.30    1.80
 -12  12  14    6.00    3.50
 -12  12  14   -2.60    2.20
 -12  12  14    1.00    1.50
 -12  12  14    0.20    1.90
 -12  12  14    1.60    3.50
 -13  11  14    0.90    2.60
 -13  11  14    3.20    3.20
 -13  11  14    7.00    2.00
 -13  11  14    5.20    1.90
 -13  11  14   12.90    3.90
 -14  10  14   49.60    3.30
 -14  10  14   49.30    5.10
 -14  10  14   43.60    5.40
 -14  10  14   49.10    5.70
 -14  10  14   49.60    3.90
  15  -9 -14    1.20    1.90
 -15   9  14    3.80    4.30
 -15   9  14    0.60    1.90
 -15   9  14    2.80    3.20
  16  -8 -14    9.90    2.40
 -16   8  14   10.60    3.30
 -16   8  14   12.90    3.40
  17  -7 -14   34.20    3.20
 -17   7  14   27.40    3.70
 -17   7  14   34.50    4.60
  18  -6 -14   22.20    2.80
  18  -6 -14   24.40    4.30
 -18   6  14   28.20    4.00
 -18   6  14   30.90    3.10
  19  -5 -14   24.50    2.80
  19  -5 -14   26.30    4.60
 -19   5  14   18.60    2.70
 -19   5  14   31.60    4.00
  20  -4 -14   12.30    2.50
  20  -4 -14   15.70    3.50
 -20   4  14   14.60    2.30
 -20   4  14   14.30    3.10
  21  -3 -14   59.39    5.40
  21  -3 -14   76.29    4.50
 -21   3  14   74.19    6.30
 -21   3  14   75.69    5.40
  22  -2 -14   -1.10    2.00
  22  -2 -14   -0.20    1.80
 -22   2  14    0.80    2.60
 -22   2  14    3.40    2.20
  23  -1 -14   28.10    2.80
  23  -1 -14   31.30    4.10
  23  -1 -14   29.50    2.30
 -23   1  14   27.30    4.70
 -23   1  14   30.70    3.70
 -23   1  14   29.90    4.20
  24   0 -14    4.50    1.60
  24   0 -14    1.10    2.20
  24   0 -14    1.40    1.60
 -24   0  14    2.20    1.20
 -24   0  14    3.60    2.20
 -24   0  14   -0.70    2.20
 -24   0  14    0.90    2.70
  25   1 -14    5.40    2.60
  25   1 -14   11.10    2.30
  25   1 -14   11.30    2.40
 -25  -1  14   16.60    4.00
 -25  -1  14   11.10    3.00
 -25  -1  14    8.40    3.50
 -25  -1  14    7.10    1.90
  26   2 -14   44.70    3.50
  26   2 -14   42.90    4.80
  26   2 -14   45.50    3.70
 -26  -2  14   47.20    3.50
 -26  -2  14   51.89    5.50
 -26  -2  14   45.00    4.60
 -26  -2  14   43.20    5.20
  27   3 -14   41.50    4.70
  27   3 -14   38.00    3.40
  27   3 -14   44.00    3.90
 -27  -3  14   37.00    5.10
 -27  -3  14   35.00    4.90
 -27  -3  14   42.20    4.40
 -27  -3  14   46.60    3.70
  28   4 -14   20.50    4.10
  28   4 -14   13.50    3.10
 -28  -4  14   20.50    4.00
 -28  -4  14   16.70    2.80
 -28  -4  14   15.60    3.90
 -28  -4  14   16.70    4.80
  29   5 -14    9.60    3.50
  29   5 -14    9.00    2.70
 -29  -5  14    3.30    2.50
 -29  -5  14    7.90    2.90
 -29  -5  14    6.30    2.60
 -29  -5  14    4.40    3.40
  30   6 -14   16.60    4.00
  30   6 -14   10.90    3.40
 -30  -6  14   24.50    5.70
 -30  -6  14   19.20    3.90
 -30  -6  14   17.00    4.20
  31   7 -14   -0.10    2.70
  31   7 -14   10.70    3.10
 -31  -7  14    0.70    2.50
 -31  -7  14   -2.50    2.00
 -31  -7  14   -4.20    2.30
  32   8 -14   33.90    5.90
  32   8 -14   31.00    4.70
 -32  -8  14   24.10    4.30
 -32  -8  14   25.20    4.40
 -32  -8  14   26.40    6.00
  -7  15  13    6.40    2.80
  -7  15  13    7.90    3.10
  -7  15  13    4.50    2.70
  -7  15  13   11.50    4.00
  -7  15  13    1.30    5.00
  -8  14  13    4.60    2.60
  -8  14  13    4.30    2.80
  -8  14  13    1.70    3.20
  -8  14  13    2.40    3.10
  -9  13  13    0.70    2.50
  -9  13  13    0.10    2.80
  -9  13  13    0.40    3.30
  -9  13  13    3.70    2.40
 -10  12  13   15.00    3.60
 -10  12  13   14.60    4.10
 -10  12  13   11.00    2.70
 -10  12  13    8.50    4.10
 -10  12  13   13.30    3.50
 -11  11  13    4.40    2.60
 -11  11  13    4.90    3.40
 -11  11  13    0.50    2.70
 -11  11  13    0.50    1.50
 -11  11  13    2.70    1.50
 -12  10  13   -1.30    1.30
 -12  10  13   -0.30    1.40
 -12  10  13   -0.20    2.80
 -12  10  13    1.20    2.80
 -13   9  13   39.90    4.50
 -13   9  13   39.10    3.50
 -13   9  13   43.60    2.90
 -13   9  13   36.90    5.00
  14  -8 -13    2.50    1.80
 -14   8  13    3.60    2.60
 -14   8  13    5.90    3.10
 -14   8  13    0.40    1.00
  15  -7 -13   33.90    3.40
 -15   7  13   38.40    4.00
 -15   7  13   43.50    4.60
  16  -6 -13    1.80    1.70
 -16   6  13    4.70    2.50
 -16   6  13    5.40    2.30
  17  -5 -13   17.20    2.50
  17  -5 -13   19.60    4.20
 -17   5  13   17.90    2.50
 -17   5  13   18.90    3.50
  18  -4 -13   -0.80    1.90
  18  -4 -13    0.10    1.50
 -18   4  13    0.90    1.20
 -18   4  13    2.30    1.90
  19  -3 -13   27.10    3.70
  19  -3 -13   19.50    2.70
 -19   3  13   18.20    3.20
 -19   3  13   19.80    2.00
  20  -2 -13   33.50    3.10
  20  -2 -13   32.40    3.90
 -20   2  13   28.00    3.50
 -20   2  13   28.60    4.40
  21  -1 -13   30.00    2.80
  21  -1 -13   29.20    2.20
  21  -1 -13   28.40    3.70
 -21   1  13   31.30    3.50
 -21   1  13   31.20    4.40
 -21   1  13   25.10    1.90
 -21   1  13   33.20    4.10
  22   0 -13    3.10    1.50
  22   0 -13   -0.40    1.90
  22   0 -13   -1.40    1.10
 -22   0  13    2.40    1.90
 -22   0  13    2.00    2.20
 -22   0  13   -0.50    2.50
 -22   0  13   -0.50    0.90
  23   1 -13    7.00    1.90
  23   1 -13   11.30    2.30
  23   1 -13    7.20    2.70
 -23  -1  13    7.70    2.80
 -23  -1  13    9.40    2.50
 -23  -1  13    4.20    2.90
 -23  -1  13    6.50    1.70
  24   2 -13    4.10    1.60
  24   2 -13   11.50    3.10
  24   2 -13    1.90    1.60
 -24  -2  13    5.10    1.60
 -24  -2  13    0.70    1.90
 -24  -2  13    2.60    2.60
 -24  -2  13    5.10    2.80
  25   3 -13   24.90    3.20
  25   3 -13   21.50    3.90
 -25  -3  13   26.20    4.20
 -25  -3  13   29.40    4.50
 -25  -3  13   27.80    4.80
 -25  -3  13   26.20    3.00
  26   4 -13    9.80    2.60
  26   4 -13   12.10    3.30
 -26  -4  13   21.00    5.00
 -26  -4  13   10.50    2.40
 -26  -4  13   12.90    3.10
 -26  -4  13   14.60    3.90
  27   5 -13   13.40    4.20
  27   5 -13   19.60    3.80
 -27  -5  13   15.20    3.70
 -27  -5  13   20.60    4.80
 -27  -5  13   19.50    3.90
  28   6 -13    9.90    2.90
  28   6 -13   12.20    3.50
 -28  -6  13   14.90    3.60
 -28  -6  13    8.60    2.50
 -28  -6  13    9.40    3.50
  29   7 -13    3.90    3.10
  29   7 -13   11.60    3.20
 -29  -7  13    0.40    2.70
 -29  -7  13    0.90    1.80
 -29  -7  13    4.30    2.50
  30   8 -13    5.20    3.00
  30   8 -13    2.10    3.10
 -30  -8  13    4.90    2.90
 -30  -8  13    0.50    2.30
 -30  -8  13    7.20    4.20
  31   9 -13   -1.30    2.20
  31   9 -13    3.00    3.40
 -31  -9  13    2.30    2.10
 -31  -9  13    0.90    2.10
 -31  -9  13    4.40    4.50
  -5  15  12    2.60    2.70
  -5  15  12    2.90    2.50
  -5  15  12    3.00    2.30
  -5  15  12    1.30    4.20
  -5  15  12    5.30    3.50
  -6  14  12   10.50    3.00
  -6  14  12   13.10    3.60
  -6  14  12    6.50    3.80
  -6  14  12   12.70    3.70
  -7  13  12   -4.30    2.70
  -7  13  12   -2.00    2.10
  -7  13  12    1.60    2.30
  -7  13  12    1.30    2.80
  -8  12  12   17.60    2.00
  -8  12  12   23.40    3.30
  -8  12  12   16.10    3.60
  -8  12  12   27.60    4.90
  -8  12  12   22.30    5.10
  -9  11  12    5.10    3.40
  -9  11  12    3.60    2.40
  -9  11  12    1.30    2.70
  -9  11  12    4.60    2.80
  -9  11  12    3.80    1.90
 -10  10  12    9.40    2.10
 -10  10  12   10.60    3.30
 -10  10  12   13.30    3.70
 -10  10  12   13.10    2.10
 -11   9  12   43.20    3.30
 -11   9  12   43.10    4.50
 -11   9  12   41.00    3.00
 -11   9  12   35.80    4.90
  12  -8 -12   10.90    2.40
 -12   8  12   18.10    3.40
 -12   8  12   12.90    2.50
 -12   8  12   11.30    3.40
 -12   8  12   10.20    1.70
  13  -7 -12   15.70    2.60
 -13   7  12   14.80    3.50
 -13   7  12   13.40    3.30
  14  -6 -12    0.80    1.30
 -14   6  12   -0.60    1.90
 -14   6  12   -0.40    1.90
  15  -5 -12    0.70    1.40
  15  -5 -12    1.90    2.10
 -15   5  12    2.30    2.00
 -15   5  12    1.90    1.60
  16  -4 -12    2.30    2.10
  16  -4 -12    2.80    1.70
 -16   4  12    6.30    1.80
 -16   4  12    4.70    2.00
  17  -3 -12   12.50    3.00
  17  -3 -12    8.40    2.10
 -17   3  12    8.80    2.30
 -17   3  12    5.40    1.40
  18  -2 -12    8.60    2.20
  18  -2 -12    7.40    2.30
 -18   2  12   11.80    2.70
  19  -1 -12   10.10    1.50
  19  -1 -12   18.00    2.50
  19  -1 -12   16.20    4.00
 -19   1  12   10.00    1.30
 -19   1  12   11.60    3.30
 -19   1  12   12.80    3.10
 -19   1  12   12.40    2.50
  20   0 -12   52.89    3.20
  20   0 -12   46.90    2.90
  20   0 -12   53.29    4.40
 -20   0  12   53.19    4.10
 -20   0  12   44.40    2.70
 -20   0  12   64.89    5.10
 -20   0  12   41.50    4.70
  21   1 -12    2.20    2.10
  21   1 -12    2.30    1.40
  21   1 -12    4.20    1.50
 -21  -1  12    1.10    1.10
 -21  -1  12   -0.60    2.10
 -21  -1  12    2.30    2.50
 -21  -1  12    3.40    1.80
  22   2 -12   47.10    4.40
  22   2 -12   50.59    3.50
 -22  -2  12   52.39    5.00
 -22  -2  12   41.90    4.70
 -22  -2  12   45.30    3.30
 -22  -2  12   51.49    4.20
  23   3 -12    5.90    1.90
  23   3 -12    6.50    2.60
 -23  -3  12    2.90    1.60
 -23  -3  12    1.90    2.50
 -23  -3  12    5.60    2.10
 -23  -3  12    1.90    2.20
  24   4 -12    0.40    2.80
  24   4 -12    4.30    2.00
 -24  -4  12    2.90    2.00
 -24  -4  12    1.90    2.30
 -24  -4  12    1.90    1.70
 -24  -4  12   -3.60    3.30
  25   5 -12   23.60    4.00
  25   5 -12   34.60    3.80
 -25  -5  12   21.30    3.60
 -25  -5  12   23.30    3.20
 -25  -5  12   24.10    4.50
 -25  -5  12   24.50    3.70
  26   6 -12    4.80    2.50
  26   6 -12    9.90    3.10
 -26  -6  12    4.60    2.30
 -26  -6  12    6.30    3.10
 -26  -6  12    7.40    2.60
  27   7 -12    0.70    2.10
  27   7 -12    3.00    2.60
 -27  -7  12    2.60    2.10
 -27  -7  12    1.60    2.20
 -27  -7  12    1.90    1.80
  28   8 -12   10.20    3.20
  28   8 -12    8.10    3.60
 -28  -8  12   12.90    4.00
 -28  -8  12    6.90    3.10
 -28  -8  12    4.70    2.30
  29   9 -12   12.40    3.40
  29   9 -12    2.80    3.30
 -29  -9  12    4.10    2.00
 -29  -9  12    8.20    3.00
 -29  -9  12    3.80    3.50
  30  10 -12    8.40    3.70
  30  10 -12    2.40    3.60
 -30 -10  12    7.90    3.40
 -30 -10  12    3.10    3.90
 -30 -10  12   -3.80    1.80
  -3  15  11    0.70    2.10
  -3  15  11    5.10    3.40
  -3  15  11   -3.70    1.70
  -3  15  11   -1.30    3.20
  -3  15  11   -0.30    2.50
  -4  14  11    9.30    2.90
  -4  14  11    5.50    3.90
  -4  14  11    5.00    2.70
  -4  14  11    6.80    3.80
  -4  14  11    6.90    2.60
  -5  13  11   11.20    3.90
  -5  13  11   22.20    5.30
  -5  13  11   19.60    3.60
  -5  13  11   20.10    3.70
  -6  12  11    2.70    3.20
  -6  12  11   -1.00    1.70
  -6  12  11    1.90    1.20
  -6  12  11    2.00    2.30
  -6  12  11    6.70    3.20
  -7  11  11   49.99    5.10
  -7  11  11   47.70    3.00
  -7  11  11   47.60    4.00
  -7  11  11   51.69    6.00
  -8  10  11    8.10    2.20
  -8  10  11    4.30    1.50
  -8  10  11    3.00    2.60
  -8  10  11   10.70    3.80
  -9   9  11   18.00    3.80
  -9   9  11   15.40    2.30
  -9   9  11   15.00    3.40
  10  -8 -11    1.40    1.50
 -10   8  11    4.00    2.70
 -10   8  11    1.20    1.40
 -10   8  11    0.30    1.10
 -10   8  11   -0.80    2.20
  11  -7 -11   80.09    4.80
 -11   7  11   84.29    5.80
 -11   7  11   79.19    3.70
 -11   7  11   85.89    5.20
  12  -6 -11   55.29    3.70
 -12   6  11   54.69    4.60
 -12   6  11   56.99    4.10
  13  -5 -11    8.40    1.90
  13  -5 -11   10.30    2.80
 -13   5  11    9.70    2.40
 -13   5  11    8.10    2.20
  14  -4 -11    2.30    1.40
  14  -4 -11    2.80    2.20
 -14   4  11    1.30    1.40
 -14   4  11    1.10    1.90
  15  -3 -11   18.60    3.20
  15  -3 -11   20.00    2.40
 -15   3  11   21.80    3.00
 -15   3  11   15.20    2.00
  16  -2 -11   11.90    2.20
  16  -2 -11   13.70    2.90
 -16   2  11   10.00    2.50
 -16   2  11   10.90    1.60
  17  -1 -11   12.20    2.70
  17  -1 -11   14.20    2.30
  17  -1 -11   12.00    1.40
 -17   1  11   12.30    2.40
 -17   1  11    9.20    1.20
  18   0 -11    1.40    1.10
  18   0 -11    2.40    1.30
  18   0 -11    2.80    1.90
 -18   0  11    0.30    1.50
 -18   0  11    1.40    1.80
 -18   0  11   -3.20    2.20
 -18   0  11    1.90    1.10
  19   1 -11    9.80    2.40
  19   1 -11    8.40    1.70
  19   1 -11   12.10    2.10
 -19  -1  11   10.60    2.30
 -19  -1  11   11.10    2.90
 -19  -1  11    8.80    2.60
 -19  -1  11    8.20    1.60
  20   2 -11   16.00    3.00
  20   2 -11   15.30    2.20
 -20  -2  11   16.70    3.50
 -20  -2  11   16.90    2.90
 -20  -2  11   17.30    3.20
 -20  -2  11   13.70    2.30
  21   3 -11   14.90    2.80
  21   3 -11   14.60    2.90
 -21  -3  11   14.10    3.00
 -21  -3  11   14.70    2.80
 -21  -3  11   16.40    3.50
 -21  -3  11   12.60    2.20
  22   4 -11    8.10    2.20
  22   4 -11    9.80    2.80
 -22  -4  11    9.20    2.90
 -22  -4  11   13.50    3.30
 -22  -4  11   10.80    2.60
 -22  -4  11   13.60    2.60
  23   5 -11    2.50    2.20
  23   5 -11    0.60    1.80
 -23  -5  11    0.20    1.70
 -23  -5  11   -1.60    1.80
 -23  -5  11   -0.40    1.70
 -23  -5  11   -0.40    2.20
  24   6 -11    5.60    2.60
  24   6 -11   -4.70    2.70
 -24  -6  11    1.10    2.00
 -24  -6  11    1.90    2.80
 -24  -6  11   -0.10    1.90
  25   7 -11    5.00    2.60
  25   7 -11    2.50    2.60
 -25  -7  11    1.50    2.50
 -25  -7  11    1.90    1.60
 -25  -7  11    2.40    1.90
  26   8 -11    2.90    2.50
  26   8 -11    3.50    2.70
 -26  -8  11    3.20    2.90
 -26  -8  11    1.30    1.70
 -26  -8  11    3.20    2.70
  27   9 -11   -2.40    1.90
  27   9 -11   -1.60    2.40
 -27  -9  11    2.60    2.30
 -27  -9  11   -1.80    1.40
 -27  -9  11   -1.40    2.40
  28  10 -11   -2.20    4.30
  28  10 -11    1.30    2.60
 -28 -10  11    0.60    2.40
 -28 -10  11    0.10    1.10
 -28 -10  11   -0.60    3.00
  -1  15  10    1.80    1.70
  -1  15  10    3.20    1.70
  -1  15  10    2.00    2.50
  -1  15  10   -1.30    2.60
  -2  14  10   17.80    4.40
  -2  14  10   10.60    2.30
  -2  14  10   12.00    3.40
  -2  14  10    5.70    2.30
   3 -13 -10    3.70    2.10
  -3  13  10    0.90    2.10
  -3  13  10    1.00    2.00
  -3  13  10    2.60    3.00
  -3  13  10   -1.80    1.80
   4 -12 -10    2.80    1.90
  -4  12  10    1.10    2.30
  -4  12  10   -2.40    1.60
  -4  12  10    3.60    3.10
  -4  12  10   -1.40    1.70
   5 -11 -10   43.00    3.70
  -5  11  10   45.30    4.90
  -5  11  10   42.80    2.80
  -5  11  10   51.59    4.20
  -5  11  10   40.90    6.60
   6 -10 -10   33.20    3.10
  -6  10  10   31.50    4.10
  -6  10  10   33.80    2.40
  -6  10  10   35.80    3.30
  -6  10  10   33.00    5.10
   7  -9 -10   38.90    3.10
  -7   9  10   38.60    4.00
  -7   9  10   37.10    3.10
  -7   9  10   33.00    4.90
  -7   9  10   40.20    2.80
  -8   8  10    2.70    2.40
  -8   8  10    4.40    1.40
  -8   8  10    1.50    1.90
  -8   8  10    0.40    1.20
   9  -7 -10    6.00    2.00
  -9   7  10    6.10    2.20
  -9   7  10    8.10    2.60
  -9   7  10    7.10    1.70
  -9   7  10    5.10    1.40
  10  -6 -10   15.30    2.30
 -10   6  10   12.90    2.90
 -10   6  10   15.10    2.60
 -10   6  10   14.40    1.50
  11  -5 -10   68.59    4.00
 -11   5  10   67.39    4.80
 -11   5  10   79.29    4.50
  12  -4 -10   87.39    4.40
  12  -4 -10   87.99    5.60
 -12   4  10   77.49    5.00
 -12   4  10   87.59    4.60
  13  -3 -10  168.68    6.70
  13  -3 -10  166.98    7.70
 -13   3  10  148.89    7.30
 -13   3  10  166.98    6.50
  14  -2 -10  127.19    6.50
  14  -2 -10  127.79    5.60
 -14   2  10  129.79    6.30
  15  -1 -10  222.38    7.80
  15  -1 -10  208.18    8.70
 -15   1  10  201.58    8.40
 -15   1  10  185.88    6.90
  16   0 -10   -0.70    0.90
  16   0 -10   -0.50    1.50
  16   0 -10    0.00    1.20
 -16   0  10    0.20    0.90
 -16   0  10    4.60    2.20
 -16   0  10   -0.30    1.40
  17   1 -10    8.70    1.60
  17   1 -10    6.30    2.10
  17   1 -10    9.40    1.70
 -17  -1  10    6.50    1.40
 -17  -1  10   12.30    3.10
 -17  -1  10    8.90    2.80
 -17  -1  10    7.70    2.00
  18   2 -10    0.60    1.20
  18   2 -10    6.10    1.90
 -18  -2  10    4.10    1.80
 -18  -2  10    1.40    1.10
 -18  -2  10    6.00    2.60
 -18  -2  10    3.10    2.00
  19   3 -10   20.40    2.50
  19   3 -10   24.70    3.20
 -19  -3  10   21.40    3.10
 -19  -3  10   17.30    2.80
 -19  -3  10   19.70    3.30
 -19  -3  10   22.70    2.40
  20   4 -10    4.00    1.80
  20   4 -10    7.20    2.30
 -20  -4  10    6.60    2.90
 -20  -4  10    7.30    2.30
 -20  -4  10    8.90    2.30
 -20  -4  10    7.20    2.30
  21   5 -10    2.80    1.80
  21   5 -10    4.40    2.40
 -21  -5  10    7.50    2.40
 -21  -5  10    8.80    2.50
 -21  -5  10    4.20    2.10
 -21  -5  10    5.30    2.50
  22   6 -10   22.10    3.30
  22   6 -10   22.40    3.80
 -22  -6  10   16.20    2.90
 -22  -6  10   21.60    3.90
 -22  -6  10   21.60    3.20
  23   7 -10    1.00    1.80
  23   7 -10    5.90    2.70
 -23  -7  10    4.80    2.20
 -23  -7  10    2.00    2.50
 -23  -7  10    1.80    1.80
  24   8 -10   -1.40    2.00
  24   8 -10    1.40    2.10
 -24  -8  10    1.00    2.30
 -24  -8  10    1.10    1.60
 -24  -8  10    5.20    1.80
  25   9 -10    4.80    2.80
  25   9 -10   11.30    3.60
 -25  -9  10   10.30    3.50
 -25  -9  10    7.80    3.30
 -25  -9  10   10.10    2.10
  26  10 -10    1.80    2.50
  26  10 -10    4.80    3.30
 -26 -10  10    7.10    3.60
 -26 -10  10    8.90    3.20
  27  11 -10    0.30    2.50
  27  11 -10   -6.00    2.80
 -27 -11  10    0.20    2.70
 -27 -11  10    1.10    2.20
  -1 -15  -9    8.50    3.10
   1  15   9   12.50    3.70
   1  15   9    6.80    3.50
   0 -14  -9    6.30    2.40
   0  14   9    0.40    1.50
   0  14   9    0.70    2.20
   0  14   9   -3.10    2.50
   0  14   9    4.10    1.60
   1 -13  -9   30.50    3.60
  -1  13   9   26.30    3.30
  -1  13   9   33.10    4.30
  -1  13   9   33.90    4.90
  -1  13   9   26.20    3.10
   2 -12  -9   56.39    4.70
  -2  12   9   64.29    5.90
  -2  12   9   57.59    4.40
  -2  12   9   58.99    3.30
  -2  12   9   61.49    4.70
  -2  12   9   73.89    5.80
   3 -11  -9   14.70    3.00
  -3  11   9   10.00    2.60
  -3  11   9   11.70    3.70
  -3  11   9    9.10    1.70
   4 -10  -9   15.50    2.50
  -4  10   9   19.10    2.00
  -4  10   9   24.90    3.80
  -4  10   9   21.70    2.90
   5  -9  -9  154.78    6.80
  -5   9   9  139.69    5.90
  -5   9   9  142.99    6.80
  -5   9   9  152.28    7.80
   6  -8  -9   63.99    3.80
  -6   8   9   62.99    3.40
  -6   8   9   70.69    3.90
  -6   8   9   65.89    5.40
  -6   8   9   63.49    4.60
   7  -7  -9    5.80    1.80
   7  -7  -9    4.30    1.30
  -7   7   9    8.90    2.50
  -7   7   9    9.50    2.90
  -7   7   9    9.90    1.70
  -7   7   9    8.30    1.60
   8  -6  -9   51.09    3.50
   8  -6  -9   43.80    2.60
  -8   6   9   48.10    2.70
  -8   6   9   46.00    4.30
  -8   6   9   47.90    3.70
   9  -5  -9    1.20    1.50
  -9   5   9    1.30    1.80
  -9   5   9    1.10    0.80
  -9   5   9    4.70    1.90
  10  -4  -9  677.43   23.30
  10  -4  -9  687.83   22.20
 -10   4   9  670.73   22.30
 -10   4   9  655.33   23.00
  11  -3  -9  230.18    9.60
  11  -3  -9  235.98    8.60
 -11   3   9  212.88    8.40
 -11   3   9  228.48    9.20
  12  -2  -9   30.00    2.70
  12  -2  -9   28.50    3.20
 -12   2   9   26.50    2.90
 -12   2   9   24.00    2.00
  13  -1  -9   45.00    3.60
  13  -1  -9   45.00    3.30
 -13   1   9   43.60    3.40
  14   0  -9    4.40    1.90
  14   0  -9    3.70    1.30
  14   0  -9    1.00    0.90
 -14   0   9    0.30    0.70
 -14   0   9    1.50    1.80
 -14   0   9    2.80    1.60
  15   1  -9   33.90    2.90
  15   1  -9   26.20    3.00
 -15  -1   9   23.90    3.20
 -15  -1   9   23.00    2.00
 -15  -1   9   22.10    3.30
 -15  -1   9   24.80    2.80
  16   2  -9   74.69    4.00
  16   2  -9   81.09    4.70
 -16  -2   9   77.89    5.30
 -16  -2   9   71.79    4.90
 -16  -2   9   79.49    4.60
 -16  -2   9   69.79    3.90
  17   3  -9  120.59    6.20
  17   3  -9  123.29    5.80
 -17  -3   9  122.49    6.10
 -17  -3   9  127.59    6.50
 -17  -3   9  124.89    5.80
 -17  -3   9  128.59    7.10
  18   4  -9   22.60    3.00
  18   4  -9   21.70    2.70
 -18  -4   9   23.30    2.60
 -18  -4   9   20.10    3.00
 -18  -4   9   17.20    3.20
 -18  -4   9   21.70    2.80
  19   5  -9    4.10    2.00
  19   5  -9    5.10    2.10
 -19  -5   9    1.90    2.10
 -19  -5   9   -0.30    1.50
 -19  -5   9    2.10    1.70
 -19  -5   9    0.10    1.30
  20   6  -9   52.29    4.30
  20   6  -9   58.19    4.70
 -20  -6   9   58.89    4.40
 -20  -6   9   63.19    5.40
 -20  -6   9   48.80    3.90
  21   7  -9   32.10    3.80
 -21  -7   9   24.70    2.90
 -21  -7   9   31.30    3.60
 -21  -7   9   32.40    4.40
  22   8  -9    2.00    2.20
  22   8  -9    0.70    2.50
 -22  -8   9    0.20    1.20
 -22  -8   9    6.20    2.50
 -22  -8   9    7.50    3.30
  23   9  -9   24.40    4.50
  23   9  -9   11.80    3.30
 -23  -9   9   26.70    4.40
 -23  -9   9   21.40    3.70
  24  10  -9   -2.70    1.90
  24  10  -9    1.20    2.50
 -24 -10   9   -1.20    1.90
 -24 -10   9    0.30    2.60
  25  11  -9    1.90    2.60
  25  11  -9   -1.70    2.90
 -25 -11   9    2.20    2.90
 -25 -11   9   -0.30    2.00
  -3 -15  -8    5.10    2.90
   3  15   8    4.70    3.40
   3  15   8   10.70    6.00
  -2 -14  -8    3.80    2.20
   2  14   8   14.70    3.60
   2  14   8    8.80    4.10
  -1 -13  -8    6.70    2.40
   1  13   8    6.20    2.90
   1  13   8    9.30    2.00
   1  13   8    8.70    3.10
   1  13   8   10.50    3.60
   0 -12  -8    3.50    2.00
   0  12   8    3.90    1.90
   0  12   8    2.80    2.50
   0  12   8    4.00    2.80
   0  12   8    5.20    2.00
   1 -11  -8   -0.50    1.30
  -1  11   8    0.50    1.50
  -1  11   8   -1.60    2.20
  -1  11   8    2.90    2.00
  -1  11   8    0.40    1.10
   2 -10  -8   13.10    2.60
  -2  10   8   15.80    3.40
  -2  10   8   11.30    1.80
  -2  10   8   11.60    2.80
   3  -9  -8   22.10    2.70
  -3   9   8   24.40    3.40
  -3   9   8   24.30    2.00
  -3   9   8   22.90    2.80
   4  -8  -8    3.90    1.40
  -4   8   8    4.50    1.60
  -4   8   8    2.30    1.90
  -4   8   8    3.30    1.10
   5  -7  -8   88.79    4.40
  -5   7   8   97.29    5.30
  -5   7   8   88.39    4.00
  -5   7   8   92.89    4.50
   6  -6  -8    4.30    1.50
   6  -6  -8    8.60    1.50
  -6   6   8    5.60    2.00
   7  -5  -8   25.30    2.50
   7  -5  -8   26.60    1.90
  -7   5   8   27.90    3.50
  -7   5   8   25.20    1.80
  -7   5   8   28.30    2.90
   8  -4  -8   14.70    2.10
  -8   4   8   12.90    2.40
  -8   4   8    7.50    2.20
  -8   4   8    9.70    1.20
   9  -3  -8   63.89    3.40
   9  -3  -8   65.09    4.20
  -9   3   8   61.59    3.90
  -9   3   8   60.19    3.50
  10  -2  -8    5.80    2.70
  10  -2  -8    4.70    1.50
 -10   2   8    5.10    1.50
 -10   2   8    4.20    1.60
  11  -1  -8    9.70    1.90
  11  -1  -8   10.70    1.60
 -11   1   8    9.80    1.30
  12   0  -8    1.60    1.70
  12   0  -8    0.50    0.80
  12   0  -8    1.30    0.90
 -12   0   8    1.10    0.70
 -12   0   8    1.00    1.30
 -12   0   8    1.20    1.20
  13   1  -8    3.20    1.20
  13   1  -8    3.40    1.60
 -13  -1   8    4.20    2.40
 -13  -1   8    3.20    1.10
 -13  -1   8    2.90    1.90
  14   2  -8   19.80    2.60
  14   2  -8   10.90    1.90
 -14  -2   8   16.90    2.70
 -14  -2   8   14.10    2.50
 -14  -2   8   10.20    1.70
 -14  -2   8   19.40    2.50
  15   3  -8   12.80    2.30
  15   3  -8    6.20    1.60
 -15  -3   8    8.60    1.90
 -15  -3   8   10.10    2.30
 -15  -3   8    8.30    2.10
 -15  -3   8    4.00    2.00
  16   4  -8    2.20    1.60
  16   4  -8    4.00    1.70
 -16  -4   8    1.90    1.50
 -16  -4   8    2.00    1.70
 -16  -4   8    4.80    1.70
 -16  -4   8    1.80    2.00
  17   5  -8    0.30    1.40
  17   5  -8   -1.70    1.30
 -17  -5   8    2.60    1.60
 -17  -5   8    0.10    1.30
 -17  -5   8   -0.80    1.50
  18   6  -8   84.69    5.20
  18   6  -8   71.69    4.90
 -18  -6   8   82.39    4.60
 -18  -6   8   72.09    5.00
 -18  -6   8   78.59    5.70
  19   7  -8   20.20    3.40
  19   7  -8   13.00    2.80
 -19  -7   8   11.10    2.40
 -19  -7   8   18.30    4.00
  20   8  -8   50.29    4.60
  20   8  -8   37.60    4.20
 -20  -8   8   38.70    4.70
 -20  -8   8   43.50    4.20
 -20  -8   8   37.60    2.70
  21   9  -8   -2.30    1.90
  21   9  -8    0.20    2.20
 -21  -9   8    0.20    2.20
 -21  -9   8    5.90    2.50
 -21  -9   8    1.20    0.90
  22  10  -8   -1.00    2.20
  22  10  -8   -0.60    2.20
 -22 -10   8    1.50    2.40
 -22 -10   8    4.10    2.30
  23  11  -8    2.30    3.10
 -23 -11   8    3.10    2.10
 -23 -11   8    4.60    2.90
  24  12  -8    2.00    2.70
  24  12  -8    4.50    6.40
 -24 -12   8    0.30    2.30
 -24 -12   8    4.40    3.20
  -5 -15  -7    8.60    3.40
   5  15   7   20.80    4.90
   5  15   7   24.90    6.40
  -4 -14  -7   16.80    3.90
   4  14   7   15.80    4.20
   4  14   7   24.70    6.70
  -3 -13  -7    4.50    2.10
   3  13   7    8.70    3.10
   3  13   7    3.10    1.00
   3  13   7    4.40    2.60
   3  13   7    5.40    1.20
  -2 -12  -7   -0.10    1.90
   2  12   7    3.20    2.80
   2  12   7    7.20    1.80
   2  12   7    0.50    2.00
  -1 -11  -7    8.00    2.50
   1  11   7   11.60    3.40
   1  11   7    8.50    2.10
   1  11   7   11.70    2.00
   1  11   7   11.80    3.00
   0 -10  -7   61.09    4.40
   0  10   7   64.49    5.20
   0  10   7   72.39    4.80
   0  10   7   60.29    4.30
   0  10   7   61.89    3.50
   1  -9  -7   89.19    5.10
  -1   9   7   86.49    5.70
  -1   9   7   92.79    5.30
  -1   9   7   89.39    4.20
   2  -8  -7   70.59    4.10
  -2   8   7   67.99    4.70
  -2   8   7   70.39    4.20
  -2   8   7   67.19    3.30
   3  -7  -7   18.50    2.00
  -3   7   7   19.60    1.70
  -3   7   7   16.20    2.20
   4  -6  -7   10.30    1.60
   4  -6  -7   13.30    2.60
  -4   6   7    6.70    1.20
  -4   6   7    8.40    2.10
  -4   6   7    5.40    1.50
   5  -5  -7  171.18    7.00
   5  -5  -7  171.28    6.30
  -5   5   7  173.98    6.30
  -5   5   7  155.28    6.20
  -5   5   7  163.28    7.00
  -5   5   7  166.78    7.70
   6  -4  -7  503.85   16.20
   6  -4  -7  478.95   15.40
  -6   4   7  467.15   16.30
  -6   4   7  469.45   16.90
  -6   4   7  484.15   15.40
   7  -3  -7  436.36   15.60
   7  -3  -7  462.65   14.90
  -7   3   7  448.76   15.00
  -7   3   7  438.86   15.50
   8  -2  -7    4.60    1.40
   8  -2  -7    3.70    1.40
  -8   2   7    8.40    2.00
  -8   2   7    5.70    1.40
   9  -1  -7    8.00    1.70
   9  -1  -7    9.40    1.40
  -9   1   7    7.40    1.20
  -9   1   7    7.60    1.60
  10   0  -7   -0.20    1.10
  10   0  -7    1.00    0.80
  10   0  -7    0.70    0.70
 -10   0   7    0.10    1.10
 -10   0   7    0.30    1.20
 -10   0   7    0.10    0.60
  11   1  -7   88.39    4.30
  11   1  -7   80.29    3.60
 -11  -1   7   79.89    3.50
 -11  -1   7   83.09    4.10
 -11  -1   7   78.39    4.70
  12   2  -7  684.93   23.10
  12   2  -7  686.23   22.80
 -12  -2   7  715.43   24.10
 -12  -2   7  711.13   23.40
 -12  -2   7  704.23   23.10
 -12  -2   7  695.93   22.80
  13   3  -7   16.40    2.20
 -13  -3   7   16.80    2.10
 -13  -3   7   14.50    2.70
 -13  -3   7   29.90    2.60
 -13  -3   7   30.70    3.10
  14   4  -7  151.88    6.70
  14   4  -7  150.78    6.60
 -14  -4   7  139.09    6.40
 -14  -4   7  149.09    6.70
 -14  -4   7  142.39    7.50
 -14  -4   7  153.98    6.70
  15   5  -7   11.80    2.10
  15   5  -7   13.80    2.50
 -15  -5   7    9.70    1.90
 -15  -5   7   13.60    3.10
 -15  -5   7    8.40    1.80
  16   6  -7   18.10    2.90
  16   6  -7    9.90    2.40
 -16  -6   7   17.00    3.50
 -16  -6   7   14.20    2.50
 -16  -6   7   15.00    2.10
  17   7  -7   61.69    4.60
  17   7  -7   70.59    4.90
 -17  -7   7   62.59    4.60
 -17  -7   7   54.19    3.30
 -17  -7   7   58.99    5.20
  18   8  -7    2.00    2.20
  18   8  -7    5.20    2.30
 -18  -8   7    0.80    1.40
 -18  -8   7    2.00    2.20
 -18  -8   7    4.20    1.20
  19   9  -7    7.40    2.80
  19   9  -7    7.80    3.00
 -19  -9   7    4.70    2.30
 -19  -9   7    8.80    2.90
  20  10  -7    2.60    2.30
  20  10  -7    3.10    2.40
 -20 -10   7    5.80    2.90
 -20 -10   7    2.80    2.50
  21  11  -7    5.20    3.10
  21  11  -7    5.00    3.10
 -21 -11   7    0.50    2.10
 -21 -11   7    4.80    3.00
  22  12  -7   -3.90    2.10
  22  12  -7    1.70    2.80
  22  12  -7    2.00    2.80
 -22 -12   7   -2.50    1.90
 -22 -12   7    1.00    2.70
  -7 -15  -6    6.10    2.80
   7  15   6    3.00    2.70
  -6 -14  -6    2.70    2.30
   6  14   6   -1.10    2.10
   6  14   6    3.40    3.10
  -5 -13  -6   -0.50    1.50
   5  13   6    0.20    2.00
   5  13   6    0.00    2.20
  -4 -12  -6    4.30    2.20
   4  12   6    1.90    1.10
   4  12   6    0.70    2.30
   4  12   6    2.70    1.00
   4  12   6    4.30    2.50
  -3 -11  -6    4.00    2.20
   3  11   6    7.20    2.70
   3  11   6    2.40    1.40
   3  11   6    1.80    2.60
   3  11   6    3.00    1.30
  -2 -10  -6   52.19    3.30
  -2 -10  -6   56.29    4.20
   2  10   6   46.00    3.30
   2  10   6   52.69    5.10
   2  10   6   54.69    4.40
  -1  -9  -6   14.50    2.90
   1   9   6    9.70    1.70
   1   9   6   10.90    2.10
   1   9   6   12.40    2.40
   1   9   6   12.40    2.90
   0  -8  -6   91.09    4.90
   0   8   6   87.89    4.10
   0   8   6   86.79    4.90
   0   8   6   97.19    5.50
   1  -7  -6   10.90    1.90
  -1   7   6    9.10    1.50
  -1   7   6    9.20    2.10
  -1   7   6   14.50    2.30
   2  -6  -6   83.59    4.00
  -2   6   6   73.59    3.20
  -2   6   6   69.39    3.80
  -2   6   6   69.79    4.40
   3  -5  -6   75.99    4.10
  -3   5   6   71.19    3.10
  -3   5   6   74.39    3.60
  -3   5   6   77.29    4.20
   4  -4  -6   24.30    1.60
   4  -4  -6   21.20    2.10
  -4   4   6   18.50    1.60
  -4   4   6   23.20    2.20
   5  -3  -6  117.49    4.20
   5  -3  -6  123.59    4.90
  -5   3   6  109.79    4.90
  -5   3   6  117.19    4.20
  -5   3   6  122.29    5.50
   6  -2  -6  701.53   22.80
   6  -2  -6  695.13   22.30
  -6   2   6  710.23   22.70
  -6   2   6  679.13   22.30
   7  -1  -6 1609.24   49.50
  -7   1   6 1596.94   49.30
  -7   1   6 1572.14   49.80
   8   0  -6  242.38    8.90
   8   0  -6  257.67    8.10
   8   0  -6  254.57    8.30
  -8   0   6  253.57    9.40
  -8   0   6  231.68    8.80
  -8   0   6  246.88    8.10
   9   1  -6  536.65   17.20
   9   1  -6  521.05   17.70
  -9  -1   6  535.15   19.20
  -9  -1   6  549.85   17.20
  -9  -1   6  522.55   17.50
  10   2  -6  177.08    6.90
  10   2  -6  172.38    6.60
 -10  -2   6  163.48    6.80
 -10  -2   6  193.58    7.30
 -10  -2   6  175.68    7.50
  11   3  -6  165.08    6.70
  11   3  -6  161.38    6.80
 -11  -3   6  170.58    7.70
 -11  -3   6  165.08    6.70
 -11  -3   6  168.78    6.80
 -11  -3   6  167.08    6.80
  12   4  -6   15.50    2.30
  12   4  -6   13.30    2.20
 -12  -4   6    9.90    1.90
 -12  -4   6   16.10    2.20
 -12  -4   6   15.00    2.70
 -12  -4   6   13.30    2.00
  13   5  -6   18.90    2.50
  13   5  -6   14.90    2.30
 -13  -5   6   21.80    2.40
 -13  -5   6   20.10    2.90
 -13  -5   6   16.00    1.90
  14   6  -6   22.10    2.80
  14   6  -6   24.60    2.80
 -14  -6   6   19.80    2.60
 -14  -6   6   25.10    3.20
 -14  -6   6   21.20    1.90
  15   7  -6    4.00    2.00
  15   7  -6    7.30    2.30
 -15  -7   6    6.80    1.20
 -15  -7   6    7.40    2.30
 -15  -7   6    8.10    2.60
  16   8  -6   22.00    3.40
  16   8  -6   23.30    3.30
 -16  -8   6   20.60    3.40
 -16  -8   6   22.10    3.10
  17   9  -6    7.40    2.60
  17   9  -6    2.70    2.20
 -17  -9   6    7.10    2.90
 -17  -9   6    1.10    2.10
  18  10  -6   23.90    4.00
  18  10  -6   20.80    3.70
 -18 -10   6   23.00    3.90
 -18 -10   6   24.80    3.70
  19  11  -6   -1.00    2.20
  19  11  -6    2.40    2.30
 -19 -11   6   -0.30    2.00
 -19 -11   6   -0.90    1.80
  20  12  -6   -1.70    2.60
  20  12  -6    3.00    3.00
  20  12  -6   -3.20    1.90
 -20 -12   6   -0.20    2.30
 -20 -12   6   -0.10    2.30
  21  13  -6    8.90    4.50
  21  13  -6    2.50    2.90
 -21 -13   6    6.80    3.60
 -21 -13   6    3.90    2.90
  -9 -15  -5   -1.30    2.40
   9  15   5    4.30    2.70
  -8 -14  -5   21.50    2.70
  -8 -14  -5   23.20    4.70
   8  14   5   26.80    4.80
   8  14   5   15.10    3.70
  -7 -13  -5    7.10    2.00
  -7 -13  -5   12.90    3.80
   7  13   5    7.70    2.90
   7  13   5    9.90    3.60
  -6 -12  -5   11.90    2.20
  -6 -12  -5    6.60    2.60
   6  12   5   15.20    3.60
   6  12   5    5.20    2.50
  -5 -11  -5   33.40    3.80
  -5 -11  -5   44.00    3.20
   5  11   5   39.10    2.20
   5  11   5   41.50    4.30
   5  11   5   34.10    2.20
   5  11   5   34.80    4.40
  -4 -10  -5   48.30    3.20
  -4 -10  -5   44.10    4.70
   4  10   5   47.20    2.90
   4  10   5   45.00    5.20
   4  10   5   53.19    4.50
  -3  -9  -5   12.90    2.40
  -3  -9  -5   13.00    1.80
   3   9   5   15.40    2.70
   3   9   5   16.50    3.20
   3   9   5   10.50    1.90
   3   9   5   10.90    2.00
  -2  -8  -5    7.80    1.60
  -2  -8  -5    7.10    1.90
   2   8   5    3.90    1.70
   2   8   5    6.50    1.60
   2   8   5    5.60    1.60
   2   8   5    2.80    1.70
  -1  -7  -5   11.30    2.10
  -1  -7  -5    9.30    1.50
   1   7   5   12.70    2.40
   1   7   5   15.30    3.00
   1   7   5    8.50    1.50
   0  -6  -5   -1.70    1.00
   0  -6  -5    0.20    0.90
   0   6   5   -0.20    1.30
   0   6   5   -1.00    1.00
   0   6   5   -0.40    0.80
   1  -5  -5   60.79    3.30
  -1   5   5   56.19    3.20
  -1   5   5   63.29    2.70
  -1   5   5   60.79    3.70
   2  -4  -5   19.80    1.60
   2  -4  -5   19.70    2.00
  -2   4   5   17.80    1.70
  -2   4   5   19.80    1.30
  -2   4   5   16.00    2.00
   3  -3  -5   81.79    3.20
   3  -3  -5   82.29    3.60
  -3   3   5   77.89    3.20
  -3   3   5   78.69    3.70
   4  -2  -5  436.66   13.60
   4  -2  -5  429.86   14.20
  -4   2   5  437.56   14.60
  -4   2   5  442.96   13.60
  -4   2   5  424.06   14.20
   5  -1  -5  166.68    5.80
   5  -1  -5  161.58    6.10
  -5   1   5  162.88    5.80
  -5   1   5  159.78    6.10
   6   0  -5    0.70    0.50
   6   0  -5   -0.60    0.70
   6   0  -5   -1.00    1.40
  -6   0   5    0.60    0.90
  -6   0   5   -0.80    0.40
  -6   0   5   -0.20    1.00
   7   1  -5  463.75   15.30
   7   1  -5  480.25   15.10
   7   1  -5  459.55   15.90
  -7  -1   5  480.05   15.10
  -7  -1   5  462.45   15.30
  -7  -1   5  465.75   15.90
   8   2  -5  352.86   11.70
   8   2  -5  341.07   11.70
   8   2  -5  322.37   12.40
  -8  -2   5  323.17   12.90
  -8  -2   5  364.76   11.80
  -8  -2   5  356.56   11.70
   9   3  -5    4.80    1.40
   9   3  -5    5.50    1.80
   9   3  -5    2.90    1.00
  -9  -3   5    7.30    2.00
  -9  -3   5    2.20    1.00
  -9  -3   5    3.10    1.20
  -9  -3   5    4.90    1.30
  10   4  -5  131.49    5.90
  10   4  -5  132.69    6.00
  10   4  -5  137.79    6.80
 -10  -4   5  136.59    6.00
 -10  -4   5  139.19    5.40
 -10  -4   5  145.29    6.60
  11   5  -5    2.70    1.70
  11   5  -5    1.60    1.50
  11   5  -5    1.70    1.50
 -11  -5   5    5.10    1.70
 -11  -5   5    5.20    2.00
 -11  -5   5    2.70    1.10
  12   6  -5   30.10    3.10
  12   6  -5   41.10    3.20
  12   6  -5   38.70    3.80
 -12  -6   5   40.90    3.30
 -12  -6   5   38.90    3.70
 -12  -6   5   37.00    2.10
  13   7  -5   32.00    3.60
  13   7  -5   24.00    3.00
  13   7  -5   28.60    3.10
 -13  -7   5   31.20    3.10
 -13  -7   5   29.10    3.30
  14   8  -5   87.49    5.20
  14   8  -5   75.39    5.30
 -14  -8   5   72.49    5.10
 -14  -8   5   72.09    5.20
  15   9  -5    8.40    2.50
  15   9  -5    7.30    2.50
 -15  -9   5    6.80    2.30
 -15  -9   5    6.80    2.60
  16  10  -5   -1.90    1.80
  16  10  -5    1.80    2.10
 -16 -10   5    0.90    2.00
 -16 -10   5   -0.80    1.80
  17  11  -5    4.60    2.50
  17  11  -5    2.80    2.50
 -17 -11   5    0.50    2.10
 -17 -11   5    1.80    1.80
  18  12  -5   21.10    4.40
  18  12  -5   14.20    3.90
  18  12  -5   17.60    4.70
 -18 -12   5   14.90    3.80
 -18 -12   5   16.20    3.60
  19  13  -5    3.60    2.90
  19  13  -5    0.10    2.20
  19  13  -5    7.30    3.60
 -19 -13   5    1.90    2.80
 -19 -13   5    5.70    3.30
 -10 -14  -4    0.70    2.40
 -10 -14  -4    4.60    2.20
  10  14   4   -2.60    2.80
  10  14   4   -1.60    2.10
  -9 -13  -4    2.50    2.50
  -9 -13  -4    0.60    1.50
   9  13   4    1.70    2.60
   9  13   4    1.80    2.00
  -8 -12  -4    3.90    1.80
  -8 -12  -4    6.10    2.40
   8  12   4    7.60    2.80
   8  12   4    5.10    2.60
  -7 -11  -4    2.30    1.70
  -7 -11  -4    3.70    1.70
   7  11   4    0.90    2.30
   7  11   4    6.10    2.80
  -6 -10  -4   24.60    2.60
  -6 -10  -4   24.00    3.20
   6  10   4   29.40    3.90
   6  10   4   28.30    3.60
   6  10   4   21.60    1.70
  -5  -9  -4   19.30    2.30
  -5  -9  -4   25.30    3.00
   5   9   4   25.80    3.10
   5   9   4   21.90    3.30
   5   9   4   22.30    2.50
   5   9   4   25.70    2.00
  -4  -8  -4   12.40    2.20
  -4  -8  -4   12.30    1.80
   4   8   4   15.30    2.50
   4   8   4   17.20    3.30
   4   8   4    9.70    1.80
   4   8   4   11.80    1.60
  -3  -7  -4    5.90    1.80
  -3  -7  -4    6.20    1.40
   3   7   4    3.40    1.10
   3   7   4    6.30    1.50
   3   7   4    2.60    1.50
   3   7   4    4.30    1.80
  -2  -6  -4    5.50    1.20
  -2  -6  -4    4.20    1.40
   2   6   4    2.50    1.40
   2   6   4    3.30    1.10
   2   6   4    3.00    1.70
   2   6   4    3.30    1.30
  -1  -5  -4   37.30    2.60
  -1  -5  -4   36.10    2.00
   1   5   4   32.00    2.90
   1   5   4   34.00    2.60
   1   5   4   36.10    2.10
   0  -4  -4   72.59    3.30
   0  -4  -4   68.49    2.70
   0   4   4   61.99    3.50
   0   4   4   64.99    2.70
   0   4   4   65.19    3.30
   1  -3  -4   36.10    2.20
   1  -3  -4   27.50    1.80
  -1   3   4   31.90    2.20
  -1   3   4   29.60    1.30
  -1   3   4   26.40    1.80
   2  -2  -4  938.91   29.10
   2  -2  -4  933.71   29.50
  -2   2   4  934.01   29.50
  -2   2   4  950.40   29.10
   3  -1  -4   26.30    1.60
   3  -1  -4   22.50    1.90
  -3   1   4   23.10    1.70
  -3   1   4   25.60    1.90
   4   0  -4  998.20   30.40
   4   0  -4  971.20   30.60
   4   0  -4  947.81   30.80
   4   0  -4 1019.20   30.20
  -4   0   4  976.40   30.60
  -4   0   4  981.20   30.40
  -4   0   4  980.80   30.80
   5   1  -4  630.24   20.90
   5   1  -4  655.93   20.40
   5   1  -4  635.94   20.30
  -5  -1   4  627.24   20.30
  -5  -1   4  651.33   20.90
  -5  -1   4  668.23   20.40
   6   2  -4  596.14   18.80
   6   2  -4  567.34   19.40
   6   2  -4  577.64   18.80
  -6  -2   4  591.54   19.40
  -6  -2   4  591.24   18.80
  -6  -2   4  584.24   18.80
   7   3  -4    2.90    1.10
   7   3  -4    3.40    1.40
   7   3  -4    2.40    1.10
  -7  -3   4    0.80    1.10
  -7  -3   4    3.00    1.30
  -7  -3   4    3.20    1.00
  -7  -3   4    4.10    1.00
   8   4  -4   10.00    2.10
   8   4  -4    9.80    2.20
   8   4  -4    9.40    1.70
  -8  -4   4    9.30    1.10
  -8  -4   4    6.70    1.40
  -8  -4   4    9.80    2.00
   9   5  -4  310.97   11.40
   9   5  -4  290.47   11.80
   9   5  -4  311.67   11.10
  -9  -5   4  293.97    9.90
  -9  -5   4  301.77   11.40
  -9  -5   4  314.67   11.80
  10   6  -4   98.39    5.00
  10   6  -4   95.49    5.60
  10   6  -4   94.69    5.20
 -10  -6   4   94.89    5.40
 -10  -6   4  102.79    5.30
  11   7  -4  127.79    6.50
  11   7  -4  123.49    7.00
  11   7  -4  136.69    6.40
 -11  -7   4  134.59    6.80
 -11  -7   4  127.29    6.50
  12   8  -4   24.60    3.10
  12   8  -4   23.20    3.30
  12   8  -4   26.40    3.10
 -12  -8   4   23.60    3.10
 -12  -8   4   18.80    2.70
  13   9  -4   55.99    4.50
  13   9  -4   67.19    5.70
 -13  -9   4   57.09    4.80
 -13  -9   4   52.69    4.60
  14  10  -4    1.90    2.10
  14  10  -4   -0.20    1.80
 -14 -10   4    4.40    2.20
 -14 -10   4    4.20    2.10
  15  11  -4   37.20    4.50
  15  11  -4   34.10    4.20
 -15 -11   4   36.90    4.20
 -15 -11   4   43.30    4.60
  16  12  -4   -2.00    2.10
  16  12  -4    4.20    2.60
  16  12  -4    5.00    3.00
 -16 -12   4    1.70    2.30
 -16 -12   4    2.10    1.90
  17  13  -4    3.50    2.70
  17  13  -4   -1.70    2.10
  17  13  -4    3.70    2.90
 -17 -13   4    4.10    2.80
 -17 -13   4    0.70    2.10
  18  14  -4    3.00    4.30
 -18 -14   4    0.90    2.90
 -12 -14  -3    0.30    2.50
 -12 -14  -3    4.20    2.10
  12  14   3    4.30    2.90
  12  14   3    0.90    2.80
  12  14   3   -0.10    2.60
 -11 -13  -3    2.80    2.00
 -11 -13  -3    2.10    2.20
  11  13   3    2.10    2.10
  11  13   3   -1.00    2.30
  11  13   3    0.70    2.00
 -10 -12  -3    7.10    2.20
 -10 -12  -3    4.50    2.80
  10  12   3    4.60    2.30
  10  12   3    4.90    2.60
  -9 -11  -3   25.30    3.00
  -9 -11  -3   38.90    4.00
   9  11   3   32.10    4.30
   9  11   3   30.90    4.20
  -8 -10  -3   15.20    2.50
  -8 -10  -3   16.60    3.00
   8  10   3   18.40    3.40
   8  10   3   20.00    3.60
  -7  -9  -3    5.40    1.90
  -7  -9  -3    4.80    1.80
   7   9   3    5.90    2.30
   7   9   3    7.10    1.10
   7   9   3    5.80    2.10
  -6  -8  -3   24.10    2.80
  -6  -8  -3   31.20    2.60
   6   8   3   28.60    3.30
   6   8   3   31.10    2.00
   6   8   3   27.50    3.10
  -5  -7  -3   56.09    3.80
  -5  -7  -3   54.19    3.20
   5   7   3   52.49    4.00
   5   7   3   52.19    3.40
   5   7   3   60.19    4.00
   5   7   3   60.69    2.90
  -4  -6  -3    4.40    1.30
  -4  -6  -3    1.60    1.10
   4   6   3    2.40    1.50
   4   6   3    0.10    1.40
   4   6   3    3.10    1.00
   4   6   3    2.00    1.30
  -3  -5  -3   45.70    3.00
  -3  -5  -3   44.10    2.50
   3   5   3   46.50    2.60
   3   5   3   42.40    2.60
   3   5   3   41.60    3.00
   3   5   3   43.40    3.20
  -2  -4  -3    2.00    0.80
  -2  -4  -3    0.60    0.90
   2   4   3    2.40    1.10
   2   4   3    3.10    1.00
   2   4   3    2.60    0.90
  -1  -3  -3  466.85   14.50
  -1  -3  -3  468.15   15.10
   1   3   3  455.15   14.60
   1   3   3  463.65   15.10
   1   3   3  451.25   15.30
   0  -2  -3  487.15   15.20
   0  -2  -3  460.85   15.30
   0   2   3  469.75   15.30
   0   2   3  481.95   15.20
   1  -1  -3    5.40    0.80
   1  -1  -3    5.60    0.60
  -1   1   3    5.70    0.60
  -1   1   3    6.40    0.90
   2   0  -3    0.10    0.50
  -2   0   3    0.40    0.40
  -2   0   3   -0.30    0.30
   3   1  -3  152.68    5.10
   3   1  -3  149.19    5.00
   3   1  -3  140.79    5.40
  -3  -1   3  146.09    5.00
  -3  -1   3  149.29    5.40
  -3  -1   3  147.19    5.00
   4   2  -3 5931.81  270.67
  -4  -2   3 5948.31  268.97
   5   3  -3  441.46   15.40
   5   3  -3  449.06   15.80
   5   3  -3  484.25   15.30
  -5  -3   3  473.95   14.60
  -5  -3   3  478.55   15.80
  -5  -3   3  476.45   15.50
   6   4  -3    1.20    1.10
   6   4  -3    2.30    1.50
  -6  -4   3    2.00    1.70
  -6  -4   3    1.80    0.90
   7   5  -3   30.20    2.90
   7   5  -3   23.00    2.50
   7   5  -3   30.60    2.50
  -7  -5   3   33.20    2.80
  -7  -5   3   28.30    2.60
   8   6  -3   19.30    2.70
   8   6  -3   21.80    2.40
  -8  -6   3   22.50    2.60
  -8  -6   3   22.60    2.50
   9   7  -3    4.00    1.60
   9   7  -3    1.90    1.30
   9   7  -3    1.60    1.60
  -9  -7   3    1.10    1.20
  -9  -7   3    4.10    1.60
  10   8  -3   -0.40    1.50
  10   8  -3    0.70    1.50
  10   8  -3    0.80    1.40
 -10  -8   3    1.00    1.40
 -10  -8   3    0.30    1.50
  11   9  -3   48.70    4.40
  11   9  -3   45.60    3.90
  11   9  -3   48.40    4.20
 -11  -9   3   35.40    3.70
 -11  -9   3   38.30    3.80
  12  10  -3    2.30    2.00
  12  10  -3    8.80    2.70
  12  10  -3   13.20    3.40
 -12 -10   3    3.50    2.00
 -12 -10   3    4.30    2.20
  13  11  -3    4.50    2.30
  13  11  -3    5.10    2.30
  13  11  -3    2.70    2.40
 -13 -11   3    1.30    2.10
 -13 -11   3   -1.00    1.40
  14  12  -3    2.10    2.60
  14  12  -3    2.00    2.70
  14  12  -3    6.30    2.70
 -14 -12   3    9.50    3.40
 -14 -12   3   -0.90    2.10
  15  13  -3    4.80    2.70
  15  13  -3    1.60    3.10
 -15 -13   3    0.10    4.20
 -15 -13   3    1.60    2.70
  16  14  -3   -4.10    2.50
  16  14  -3   -0.20    2.70
  16  14  -3    2.90    3.20
 -16 -14   3    2.70    2.60
 -16 -14   3    4.60    2.60
 -14 -14  -2    7.60    3.40
 -14 -14  -2    0.40    2.00
  14  14   2    7.40    3.50
  14  14   2    6.00    3.60
  14  14   2    1.20    6.60
 -13 -13  -2    7.60    2.30
 -13 -13  -2    4.00    2.40
  13  13   2    5.00    3.40
  13  13   2    8.50    3.20
  13  13   2    7.60    3.10
 -12 -12  -2    9.80    2.40
 -12 -12  -2    2.10    2.40
  12  12   2    4.00    2.70
  12  12   2    6.40    3.00
  12  12   2    5.00    2.90
 -11 -11  -2    9.70    2.80
 -11 -11  -2   10.10    2.70
  11  11   2    9.20    3.00
  11  11   2   14.10    3.20
 -10 -10  -2    4.60    2.00
 -10 -10  -2    2.70    2.00
  10  10   2    3.60    2.30
  10  10   2   -0.90    1.70
  -9  -9  -2   -0.60    1.30
  -9  -9  -2   -1.80    1.40
   9   9   2    0.90    1.70
   9   9   2   -1.00    1.80
  -8  -8  -2   14.10    2.50
  -8  -8  -2   15.00    2.20
   8   8   2   16.70    2.90
   8   8   2   10.20    1.30
   8   8   2   10.30    2.40
  -7  -7  -2  135.09    6.40
  -7  -7  -2  129.59    5.90
   7   7   2  134.19    5.10
   7   7   2  122.99    6.60
   7   7   2  135.99    6.60
  -6  -6  -2  435.66   15.00
  -6  -6  -2  433.36   14.50
   6   6   2  395.96   13.80
   6   6   2  427.66   15.10
   6   6   2  400.06   15.20
  -5  -5  -2   50.79    3.30
  -5  -5  -2   50.29    2.90
   5   5   2   50.59    3.10
   5   5   2   46.00    3.40
   5   5   2   46.10    3.30
   5   5   2   54.69    2.70
  -4  -4  -2    3.90    1.40
  -4  -4  -2    2.60    1.00
   4   4   2    1.40    1.10
   4   4   2    4.10    1.30
   4   4   2    3.10    1.40
   4   4   2    3.00    1.00
  -3  -3  -2   43.90    2.20
  -3  -3  -2   40.60    2.40
   3   3   2   45.70    2.20
   3   3   2   42.80    2.50
  -2  -2  -2  108.19    4.00
  -2  -2  -2   96.69    3.90
  -2  -2  -2   92.19    3.60
   2   2   2  112.89    3.90
   2   2   2   99.29    4.00
   2   2   2   88.49    3.80
  -1  -1  -2    4.60    0.80
  -1  -1  -2    4.10    0.60
  -1  -1  -2    3.70    0.60
   1   1   2    3.90    0.70
   1   1   2    5.40    0.70
   1   1   2    3.60    0.70
   1   1  -2  169.58    5.80
  -1  -1   2  177.78    5.40
  -1  -1   2  165.18    6.10
  -1  -1   2  175.08    5.60
   2   2  -2   97.59    3.90
   2   2  -2   96.09    3.70
  -2  -2   2   94.19    3.90
   3   3  -2  255.37    9.30
   3   3  -2  258.17    9.10
  -3  -3   2  264.87    9.30
  -3  -3   2  268.97    9.10
   4   4  -2   11.10    1.90
   4   4  -2   12.40    2.00
  -4  -4   2    9.00    1.60
  -4  -4   2    8.50    1.50
   5   5  -2  105.39    5.20
   5   5  -2  108.29    5.20
  -5  -5   2  114.19    6.00
  -5  -5   2  117.69    5.20
   6   6  -2   26.50    2.80
   6   6  -2   31.40    3.00
  -6  -6   2   34.10    2.80
  -6  -6   2   28.70    2.70
   7   7  -2    3.70    1.80
   7   7  -2    4.90    1.80
  -7  -7   2    6.40    1.90
  -7  -7   2    4.60    1.70
   8   8  -2   15.80    2.70
   8   8  -2   17.30    2.70
  -8  -8   2   18.50    2.60
  -8  -8   2   16.00    2.50
   9   9  -2    6.60    2.30
   9   9  -2    8.00    2.30
   9   9  -2    5.70    2.20
  -9  -9   2   10.10    2.60
  -9  -9   2   12.20    2.70
  10  10  -2    6.10    2.30
  10  10  -2    7.90    2.40
  10  10  -2    2.50    2.20
 -10 -10   2    2.60    1.90
 -10 -10   2    7.20    2.50
  11  11  -2    7.80    3.10
  11  11  -2    7.90    2.80
  11  11  -2   16.50    4.20
  11  11  -2   14.70    5.00
 -11 -11   2   15.50    3.60
 -11 -11   2    8.70    2.80
  12  12  -2    5.30    2.20
  12  12  -2    6.50    2.60
  12  12  -2    3.50    2.20
 -12 -12   2    4.60    2.20
 -12 -12   2    1.20    2.00
  13  13  -2    2.30    2.50
  13  13  -2    0.10    2.70
  13  13  -2    2.40    2.60
 -13 -13   2    7.70    2.80
 -13 -13   2   -1.10    1.70
  14  14  -2   13.20    3.50
  14  14  -2    7.70    3.10
  14  14  -2    8.90    3.40
 -14 -14   2    7.50    3.20
 -16 -14  -1    0.50    2.40
  16  14   1   -3.90    2.50
 -15 -13  -1    5.80    2.30
 -15 -13  -1    3.60    2.70
  15  13   1   -0.90    2.20
  15  13   1    8.60    4.10
  15  13   1    0.80    2.40
 -14 -12  -1    5.80    2.10
 -14 -12  -1    3.50    2.50
  14  12   1    7.50    2.80
  14  12   1    2.90    2.60
  14  12   1    4.50    2.70
 -13 -11  -1    0.70    1.80
 -13 -11  -1   -1.10    1.70
  13  11   1    4.40    2.70
  13  11   1    0.40    2.00
  13  11   1    0.20    2.10
 -12 -10  -1   24.80    3.10
 -12 -10  -1   22.80    3.40
  12  10   1   21.50    3.60
  12  10   1   26.90    3.80
  12  10   1   20.80    3.70
 -11  -9  -1    5.10    2.10
 -11  -9  -1    6.60    2.50
  11   9   1    6.90    3.20
  11   9   1    8.30    2.80
 -10  -8  -1   12.70    2.30
 -10  -8  -1   13.50    2.60
  10   8   1    9.10    1.30
  10   8   1   10.50    2.50
  10   8   1   11.10    2.60
  -9  -7  -1   88.79    4.90
  -9  -7  -1  103.09    5.40
   9   7   1   93.89    3.90
   9   7   1   96.19    5.60
   9   7   1   89.99    5.30
  -8  -6  -1   11.40    2.10
  -8  -6  -1    9.80    2.10
   8   6   1   10.50    1.90
   8   6   1    6.20    1.20
  -7  -5  -1   52.49    2.80
  -7  -5  -1   49.60    3.20
  -7  -5  -1   47.50    3.30
   7   5   1   53.79    2.70
   7   5   1   50.59    3.50
  -6  -4  -1   21.40    2.10
  -6  -4  -1   20.00    2.10
  -6  -4  -1   24.50    1.90
   6   4   1   29.00    1.90
   6   4   1   22.40    2.20
  -5  -3  -1  309.27   10.80
  -5  -3  -1  301.17   10.50
  -5  -3  -1  364.06   11.90
   5   3   1  315.97   10.50
   5   3   1  296.07   10.90
  -4  -2  -1  135.79    5.10
  -4  -2  -1  136.49    5.20
  -4  -2  -1  137.29    5.20
   4   2   1  146.39    5.10
   4   2   1  133.79    5.20
  -3  -1  -1   87.39    3.40
  -3  -1  -1   89.59    3.40
   3   1   1   88.49    3.40
   3   1   1   87.99    3.30
   3   1   1   84.19    3.40
  -2   0  -1    0.90    0.50
   2   0   1    0.90    0.30
   2   0   1    0.20    0.40
  -1   1  -1  239.28    8.60
  -1   1  -1  257.47    8.50
  -1   1  -1  290.47    8.20
   1  -1   1  254.47    8.50
   0   2  -1  691.23   21.90
   0   2  -1  704.33   22.10
   0   2  -1  692.13   21.70
   0  -2   1  699.53   22.10
   0  -2   1  689.03   21.90
   0  -2   1  709.23   21.70
   1   3  -1  162.58    5.90
   1   3  -1  153.18    5.80
   1   3  -1  155.58    5.20
  -1  -3   1  159.58    5.90
  -1  -3   1  162.18    5.90
   2   4  -1  771.32   24.50
   2   4  -1  758.42   25.50
   2   4  -1  794.52   25.60
  -2  -4   1  795.12   25.60
  -2  -4   1  853.31   25.80
   3   5  -1   33.60    2.60
   3   5  -1   31.40    2.50
  -3  -5   1   32.70    2.50
  -3  -5   1   30.60    2.50
   4   6  -1   17.20    2.60
   4   6  -1   17.60    2.30
  -4  -6   1   18.10    2.20
  -4  -6   1   18.20    2.20
   5   7  -1   13.90    2.20
   5   7  -1   16.10    2.30
  -5  -7   1   13.40    2.20
  -5  -7   1   12.70    2.20
   6   8  -1    4.80    1.90
   6   8  -1    2.40    1.50
  -6  -8   1   13.00    2.70
  -6  -8   1    5.00    1.80
   7   9  -1    1.40    1.80
   7   9  -1    0.90    1.60
  -7  -9   1    0.70    1.40
  -7  -9   1   -0.40    1.40
   8  10  -1    7.00    2.50
   8  10  -1    7.20    2.90
   8  10  -1    7.60    4.40
  -8 -10   1   12.10    2.80
   9  11  -1   47.60    4.60
   9  11  -1   38.20    4.40
   9  11  -1   38.60    4.60
  -9 -11   1   35.80    4.20
  -9 -11   1   43.70    4.00
  10  12  -1    3.40    2.80
  10  12  -1    2.40    2.10
  10  12  -1    3.50    2.70
  10  12  -1    7.90    3.00
 -10 -12   1    7.30    2.50
 -10 -12   1    1.30    1.80
  11  13  -1    1.90    2.20
  11  13  -1    2.80    2.30
  11  13  -1    2.00    2.40
 -11 -13   1    1.60    2.80
 -11 -13   1    1.20    2.30
  12  14  -1   12.60    3.50
  12  14  -1    9.20    3.40
  12  14  -1   13.10    3.50
 -12 -14   1    9.50    3.30
 -12 -14   1   11.60    2.80
 -17 -13   0    3.00    2.40
 -17 -13   0   10.20    3.00
  17  13   0   -2.50    2.30
  17  13   0   -0.30    2.20
  17  13   0    0.90    2.60
 -16 -12   0    0.20    1.90
 -16 -12   0    5.10    2.50
  16  12   0    3.00    2.60
  16  12   0    0.60    2.20
  16  12   0    3.20    2.20
 -15 -11   0   14.90    3.70
 -15 -11   0   11.30    2.90
  15  11   0    9.60    3.20
  15  11   0   10.80    3.10
  15  11   0   16.20    3.60
 -14 -10   0   90.59    6.00
 -14 -10   0   95.19    6.30
  14  10   0   88.59    6.50
  14  10   0  105.69    7.00
  14  10   0   87.49    6.20
 -13  -9   0   88.19    5.60
 -13  -9   0   82.19    5.60
  13   9   0   84.59    5.60
  13   9   0   93.59    6.00
  13   9   0   77.99    5.90
 -12  -8   0   20.50    3.00
 -12  -8   0   15.80    2.60
  12   8   0   21.60    3.60
  12   8   0   19.30    2.90
  12   8   0   18.70    3.70
 -11  -7   0   14.50    2.40
 -11  -7   0   11.30    2.30
  11   7   0   16.40    2.90
  11   7   0   13.70    2.60
  11   7   0   13.60    1.60
 -10  -6   0    7.50    1.40
 -10  -6   0    5.10    1.60
 -10  -6   0    7.70    2.10
  10   6   0   10.60    2.20
  10   6   0    3.70    1.60
  10   6   0    5.00    1.20
  -9  -5   0   31.60    2.80
  -9  -5   0   27.70    2.20
  -9  -5   0   31.80    2.80
   9   5   0   28.50    2.70
   9   5   0   29.20    2.80
   9   5   0   28.30    2.20
  -8  -4   0   63.89    3.30
  -8  -4   0   71.39    3.90
   8   4   0   63.79    3.80
   8   4   0   72.59    3.80
   8   4   0   65.29    3.30
  -7  -3   0    5.60    1.10
  -7  -3   0   10.20    1.50
  -7  -3   0   12.20    2.00
   7   3   0   10.20    1.60
   7   3   0   10.60    1.40
   7   3   0    6.40    1.40
  -6  -2   0  937.01   30.60
  -6  -2   0  973.50   30.50
   6   2   0 1017.40   30.70
   6   2   0  939.61   30.60
   6   2   0  975.30   30.50
  -5  -1   0  340.87   11.30
  -5  -1   0  338.07   11.30
  -5  -1   0  348.17   11.50
   5   1   0  343.97   11.40
   5   1   0  350.76   11.40
   5   1   0  344.57   11.30
  -4   0   0   90.69    3.60
  -4   0   0   88.39    3.30
  -4   0   0   85.39    3.30
   4   0   0   83.19    3.30
   4   0   0   86.69    3.30
   4   0   0   88.89    3.60
  -3   1   0  424.26   13.50
  -3   1   0  412.96   13.10
   3  -1   0  409.46   13.10
   3  -1   0  413.46   13.50
  -2   2   0   18.50    1.60
  -2   2   0   22.40    1.70
  -2   2   0   23.40    1.60
   2  -2   0   18.30    1.50
  -1   3   0  117.69    4.60
  -1   3   0  115.09    4.50
  -1   3   0  116.19    4.40
   1  -3   0  111.19    4.40
   1  -3   0  118.79    4.60
   0   4   0    5.90    1.40
   0   4   0    5.40    1.30
   0   4   0    7.60    1.10
   0  -4   0   11.10    1.70
   0  -4   0    3.90    0.90
   1   5   0   38.00    2.10
   1   5   0   38.80    2.60
   1   5   0   40.20    2.70
  -1  -5   0   40.70    2.60
  -1  -5   0   44.30    2.80
   2   6   0   51.59    3.20
   2   6   0   47.50    3.20
   2   6   0   40.70    2.10
  -2  -6   0   50.39    3.20
  -2  -6   0   50.79    3.30
   3   7   0   63.09    2.50
   3   7   0   66.69    2.50
   3   7   0   62.79    4.00
   3   7   0   52.99    3.70
  -3  -7   0   73.59    3.90
  -3  -7   0   67.99    4.00
   4   8   0   17.60    2.50
   4   8   0   14.50    2.30
  -4  -8   0   11.40    2.00
  -4  -8   0   12.20    2.10
   5   9   0    0.10    1.60
   5   9   0    1.40    1.80
   5   9   0    1.40    1.50
  -5  -9   0    0.00    1.30
  -5  -9   0   -0.70    1.10
   6  10   0   93.39    6.40
   6  10   0   95.69    6.10
   6  10   0  105.69    6.00
  -6 -10   0  101.39    6.10
  -6 -10   0   94.99    5.50
   7  11   0   43.50    4.10
   7  11   0   45.70    4.50
   7  11   0   46.10    4.80
  -7 -11   0   35.60    3.80
  -7 -11   0   40.00    4.10
   8  12   0    6.20    2.60
   8  12   0    4.30    2.40
   8  12   0    4.30    2.80
  -8 -12   0    4.20    2.20
  -8 -12   0    3.10    2.20
   9  13   0   -1.20    1.70
   9  13   0    5.30    2.30
   9  13   0    2.70    3.10
  -9 -13   0    5.10    2.10
  -9 -13   0    2.30    2.40
  10  14   0   24.80    4.50
  10  14   0   26.60    4.60
 -10 -14   0   26.90    3.70
 -10 -14   0   23.60    4.30
  11  15   0    2.00    2.70
  11  15   0   -1.50    2.70
 -11 -15   0    4.20    2.50
 -11 -15   0    5.90    2.70
 -19 -13   1    9.30    2.90
 -19 -13   1    3.00    2.90
  19  13  -1    9.70    3.60
  19  13  -1    3.50    3.30
  19  13  -1   16.60    4.60
 -18 -12   1   10.90    3.90
 -18 -12   1    4.80    2.60
  18  12  -1    2.00    2.60
  18  12  -1    6.20    2.90
 -17 -11   1    1.40    2.10
 -17 -11   1    0.50    2.30
  17  11  -1    7.30    2.90
  17  11  -1   -0.40    2.20
  17  11  -1    5.00    2.50
 -16 -10   1    9.10    2.80
 -16 -10   1    7.70    2.80
  16  10  -1    4.50    2.70
  16  10  -1    3.90    2.50
  16  10  -1    3.80    2.50
 -15  -9   1    0.40    1.70
 -15  -9   1    1.60    1.80
  15   9  -1   -0.70    2.00
  15   9  -1    2.40    2.30
  15   9  -1    2.80    2.10
 -14  -8   1   24.40    3.30
 -14  -8   1   17.30    2.90
  14   8  -1   25.00    3.20
  14   8  -1   24.70    3.40
 -13  -7   1   13.80    2.60
 -13  -7   1   12.60    1.80
 -13  -7   1   14.50    2.50
  13   7  -1   11.80    2.60
  13   7  -1   14.60    2.60
 -12  -6   1    1.50    1.10
 -12  -6   1    1.20    1.40
 -12  -6   1   -0.20    1.30
  12   6  -1    2.50    1.60
  12   6  -1    0.10    1.00
  12   6  -1    0.20    1.30
 -11  -5   1    4.50    1.80
 -11  -5   1    6.10    1.50
 -11  -5   1    3.70    1.50
  11   5  -1    5.80    1.70
  11   5  -1    5.90    1.50
  11   5  -1    5.80    1.70
 -10  -4   1   71.39    4.20
 -10  -4   1   69.79    3.90
 -10  -4   1   65.19    3.50
  10   4  -1   75.39    4.00
  10   4  -1   52.79    3.30
  10   4  -1   67.09    3.90
  -9  -3   1  436.36   15.00
  -9  -3   1  450.75   15.60
  -9  -3   1  440.76   14.80
   9   3  -1  428.96   15.00
   9   3  -1  448.06   14.80
   9   3  -1  436.36   15.10
  -8  -2   1  342.07   11.60
  -8  -2   1  317.57   11.90
   8   2  -1  341.17   11.60
   8   2  -1  349.87   11.60
   8   2  -1  320.67   11.50
  -7  -1   1   65.39    3.30
  -7  -1   1   59.09    2.90
  -7  -1   1   62.39    3.10
   7   1  -1   66.09    3.30
   7   1  -1   74.29    3.20
   7   1  -1   59.99    3.00
  -6   0   1   -0.40    1.10
  -6   0   1    0.40    0.80
  -6   0   1    1.30    0.80
   6   0  -1    1.10    1.10
   6   0  -1    1.00    0.80
   6   0  -1    1.20    0.80
  -5   1   1    4.80    1.30
   5  -1  -1    5.60    1.40
  -4   2   1   39.90    1.80
  -3   3   1  440.06   14.60
  -3   3   1  460.65   14.90
  -3   3   1  445.86   14.50
  -3   3   1  451.95   14.80
  -3   3   1  450.95   14.90
  -2   4   1  789.02   25.60
  -2   4   1  795.12   25.80
  -2   4   1  786.32   25.80
  -2   4   1  837.12   25.70
   2  -4  -1  772.12   25.60
   2  -4  -1  844.42   25.90
  -1   5   1    8.80    1.60
  -1   5   1   10.00    1.50
  -1   5   1   11.10    1.70
  -1   5   1   10.40    2.00
   1  -5  -1    8.40    1.50
   1  -5  -1   11.70    1.80
   0   6   1   47.90    3.40
   0   6   1   40.40    2.50
   0   6   1   42.40    2.90
   0   6   1   41.40    3.00
   0  -6  -1   44.80    2.90
   0  -6  -1   43.60    3.00
   1   7   1  112.89    4.40
   1   7   1   94.19    5.10
   1   7   1   98.59    5.40
  -1  -7  -1  107.59    5.10
  -1  -7  -1  110.09    5.30
   2   8   1   27.40    3.10
   2   8   1   24.70    2.70
   2   8   1   24.10    2.80
   2   8   1   28.50    1.90
  -2  -8  -1   30.40    2.70
  -2  -8  -1   29.30    2.80
   3   9   1   66.89    4.80
   3   9   1   58.29    2.50
   3   9   1   64.89    4.40
   3   9   1   57.59    2.40
   3   9   1   67.49    4.20
  -3  -9  -1   58.49    3.90
  -3  -9  -1   59.99    4.20
   4  10   1    1.90    1.80
   4  10   1    1.90    1.70
   4  10   1   -0.30    1.80
  -4 -10  -1   -0.40    1.30
  -4 -10  -1    0.00    1.40
   5  11   1   10.80    2.70
   5  11   1   13.10    3.40
   5  11   1   16.70    3.10
  -5 -11  -1    7.40    2.50
  -5 -11  -1   14.50    2.70
   6  12   1    5.90    3.40
   6  12   1    4.20    2.20
   6  12   1    3.40    2.30
  -6 -12  -1    0.80    1.80
  -6 -12  -1    1.90    2.20
   7  13   1    4.30    2.60
   7  13   1   -0.20    2.30
   7  13   1    1.30    2.00
  -7 -13  -1    2.60    2.30
  -7 -13  -1    4.30    2.20
   8  14   1   -5.00    3.20
   8  14   1    0.30    2.20
  -8 -14  -1    0.90    1.90
  -8 -14  -1    6.50    3.20
   9  15   1    1.50    1.90
   9  15   1    4.30    2.70
   9  15   1    8.80    3.40
  -9 -15  -1    4.40    2.80
  -9 -15  -1    7.30    2.40
 -21 -13   2    8.20    3.20
  21  13  -2    7.10    3.30
 -20 -12   2    4.50    3.30
 -20 -12   2    6.90    3.00
  20  12  -2    4.50    3.10
  20  12  -2    7.20    3.10
  20  12  -2    5.20    2.70
 -19 -11   2    0.50    2.20
 -19 -11   2   -0.40    2.30
  19  11  -2    1.70    2.40
  19  11  -2    2.90    2.70
  19  11  -2   -3.00    1.90
 -18 -10   2   13.20    3.50
 -18 -10   2   13.30    3.30
  18  10  -2    4.90    2.60
  18  10  -2    9.60    3.30
  18  10  -2    7.00    2.80
 -17  -9   2   34.00    4.00
 -17  -9   2   36.30    4.10
  17   9  -2   37.10    4.40
  17   9  -2   44.00    4.60
  17   9  -2   42.40    4.40
 -16  -8   2   19.20    3.30
 -16  -8   2   20.90    2.10
 -16  -8   2   25.30    4.10
  16   8  -2   18.30    3.30
  16   8  -2   22.10    3.40
 -15  -7   2   -0.70    1.50
 -15  -7   2    0.10    1.10
 -15  -7   2   -0.10    1.20
  15   7  -2    0.10    1.60
  15   7  -2   -1.20    1.40
 -14  -6   2    1.10    1.20
 -14  -6   2    0.40    1.50
 -14  -6   2    0.10    1.10
  14   6  -2    0.10    1.30
  14   6  -2    0.50    1.50
 -13  -5   2   43.50    3.90
 -13  -5   2   47.40    3.60
 -13  -5   2   55.19    3.30
  13   5  -2   53.49    3.40
  13   5  -2   51.89    3.70
  13   5  -2   49.10    3.70
 -12  -4   2   17.40    2.20
 -12  -4   2   17.40    2.30
 -12  -4   2   16.30    2.60
  12   4  -2   22.20    2.50
  12   4  -2   15.20    2.40
  12   4  -2   17.50    2.30
 -11  -3   2  294.77   10.70
 -11  -3   2  296.57   10.70
 -11  -3   2  303.97   11.50
  11   3  -2  261.47   10.50
  11   3  -2  302.97   10.80
  11   3  -2  293.27   10.80
 -10  -2   2    2.70    1.40
 -10  -2   2    4.10    1.40
 -10  -2   2    4.50    1.30
  10   2  -2    4.40    1.40
  10   2  -2    4.40    1.40
  10   2  -2    2.50    1.30
  -9  -1   2  319.77   11.20
  -9  -1   2  324.67   11.60
  -9  -1   2  324.77   11.10
   9   1  -2  329.67   11.60
   9   1  -2  350.66   12.00
   9   1  -2  308.67   11.00
  -8   0   2    3.10    1.10
  -8   0   2    3.20    1.60
  -8   0   2    2.50    0.90
   8   0  -2    5.90    1.30
   8   0  -2    6.50    1.70
   8   0  -2    4.40    1.20
  -7   1   2  108.59    4.90
  -7   1   2   93.39    3.90
  -7   1   2  112.19    4.40
   7  -1  -2  114.09    4.40
   7  -1  -2  107.99    4.90
  -6   2   2 1432.76   44.20
  -6   2   2 1384.96   43.00
  -6   2   2 1407.36   43.60
   6  -2  -2 1362.26   43.00
   6  -2  -2 1403.36   43.70
  -5   3   2 1447.16   44.30
  -5   3   2 1372.86   43.90
  -5   3   2 1402.56   44.70
   5  -3  -2 1442.16   44.40
  -4   4   2   12.60    2.10
  -4   4   2   11.00    1.70
  -4   4   2    8.80    1.20
  -4   4   2    8.10    1.50
  -4   4   2    9.70    1.80
  -3   5   2   66.39    3.60
  -3   5   2   62.89    3.60
  -3   5   2   68.79    3.50
  -3   5   2   68.99    3.50
   3  -5  -2   68.19    3.40
  -2   6   2    1.50    1.30
  -2   6   2    3.30    1.40
  -2   6   2    1.30    1.20
  -2   6   2    2.50    1.50
   2  -6  -2    5.00    1.60
   2  -6  -2    0.40    1.10
  -1   7   2   72.09    3.70
  -1   7   2   64.59    3.90
  -1   7   2   65.19    4.20
  -1   7   2   65.59    3.80
   1  -7  -2   78.99    4.20
   1  -7  -2   71.29    4.00
   0   8   2   70.79    4.50
   0   8   2   61.29    3.80
   0   8   2   67.79    3.50
   0   8   2   64.19    4.10
   0  -8  -2   63.29    4.00
   0  -8  -2   64.79    3.90
   1   9   2   26.50    2.10
   1   9   2   25.50    3.30
   1   9   2   14.00    2.60
   1   9   2   20.50    2.50
  -1  -9  -2   17.80    2.60
  -1  -9  -2   22.50    2.70
   2  10   2    4.30    2.00
   2  10   2    3.50    1.00
   2  10   2    3.10    1.70
   2  10   2    2.30    1.00
   2  10   2    2.80    2.40
  -2 -10  -2    3.40    1.70
  -2 -10  -2    2.20    1.90
   3  11   2   22.80    3.80
   3  11   2   23.30    3.10
   3  11   2   32.60    6.90
  -3 -11  -2   21.10    3.00
   4  12   2    3.40    2.80
   4  12   2    2.60    2.20
   4  12   2    1.90    2.00
  -4 -12  -2    0.50    1.80
  -4 -12  -2    4.00    2.10
   5  13   2   -0.50    2.00
   5  13   2    1.60    2.50
   5  13   2    2.60    2.90
  -5 -13  -2    5.80    2.30
  -5 -13  -2    1.60    1.80
   6  14   2   -0.70    2.00
   6  14   2    3.60    2.50
   6  14   2    6.60    2.90
  -6 -14  -2    2.00    1.80
  -6 -14  -2    3.10    2.10
   7  15   2    2.60    2.70
   7  15   2    1.80    2.50
  -7 -15  -2    0.10    2.10
  -7 -15  -2    5.90    2.50
 -22 -12   3   -1.30    2.40
 -22 -12   3    1.30    2.00
  22  12  -3    4.10    2.60
  22  12  -3    2.90    2.50
  22  12  -3    7.30    4.10
 -21 -11   3    4.00    2.50
 -21 -11   3    4.50    2.60
  21  11  -3    8.70    3.20
  21  11  -3   10.40    3.10
  21  11  -3    5.10    3.10
 -20 -10   3   24.90    5.30
 -20 -10   3   23.10    4.30
  20  10  -3   17.70    3.90
  20  10  -3   16.20    3.70
  20  10  -3   26.70    4.30
 -19  -9   3   11.40    3.30
 -19  -9   3   12.80    1.80
 -19  -9   3   12.50    3.30
  19   9  -3   14.80    3.40
  19   9  -3   12.70    3.20
 -18  -8   3   93.99    4.70
 -18  -8   3   93.49    6.40
 -18  -8   3   90.69    6.10
  18   8  -3   96.89    6.20
  18   8  -3   92.69    6.40
 -17  -7   3   55.49    4.40
 -17  -7   3   56.29    4.70
  17   7  -3   56.39    4.70
  17   7  -3   55.69    4.60
 -16  -6   3   48.20    4.40
 -16  -6   3   53.49    4.10
 -16  -6   3   53.49    3.60
  16   6  -3   59.19    4.40
  16   6  -3   49.80    4.10
 -15  -5   3   15.00    2.60
 -15  -5   3   19.20    3.00
 -15  -5   3   12.90    2.10
  15   5  -3   15.90    2.60
  15   5  -3   13.40    2.50
 -14  -4   3    5.90    1.70
 -14  -4   3    5.70    1.90
 -14  -4   3    4.00    1.70
  14   4  -3    5.90    1.90
  14   4  -3    9.00    2.10
  14   4  -3    6.30    1.90
 -13  -3   3    4.10    1.60
 -13  -3   3    5.80    1.70
 -13  -3   3    1.10    1.50
 -13  -3   3    4.30    3.00
  13   3  -3    4.50    1.60
  13   3  -3    2.00    1.50
  13   3  -3    3.60    1.70
 -12  -2   3  106.89    5.20
 -12  -2   3  117.39    6.20
 -12  -2   3  105.69    4.90
  12   2  -3  119.29    5.30
  12   2  -3  105.79    5.40
  12   2  -3  118.59    5.20
 -11  -1   3  235.58    8.80
 -11  -1   3  225.08    8.70
 -11  -1   3  236.48    9.20
  11   1  -3  224.58    8.40
  11   1  -3  247.88    9.40
 -10   0   3   -2.00    1.20
 -10   0   3    0.80    0.90
  10   0  -3   -1.00    0.90
  10   0  -3    1.90    1.00
  -9   1   3  121.09    5.90
  -9   1   3  129.99    5.30
  -9   1   3  125.19    4.80
   9  -1  -3  138.89    5.40
   9  -1  -3  132.99    4.50
  -8   2   3    9.30    1.10
  -8   2   3    7.80    2.20
  -8   2   3    9.00    1.60
   8  -2  -3   10.60    1.80
   8  -2  -3    6.20    1.00
  -7   3   3   69.89    4.10
  -7   3   3   70.59    3.60
  -7   3   3   72.49    3.10
   7  -3  -3   73.69    3.00
   7  -3  -3   69.79    3.80
  -6   4   3    1.80    1.80
  -6   4   3    3.40    1.50
  -6   4   3    2.30    1.20
  -6   4   3    3.60    1.00
  -5   5   3   45.60    3.30
  -5   5   3   39.80    2.50
  -5   5   3   46.30    3.10
  -5   5   3   41.50    3.30
  -5   5   3   48.70    3.80
  -4   6   3    2.80    1.50
  -4   6   3    6.50    1.70
  -4   6   3    6.10    1.60
  -4   6   3    3.80    1.40
  -3   7   3   17.40    2.50
  -3   7   3   18.40    2.30
  -3   7   3   16.70    2.20
  -3   7   3   19.80    2.30
   3  -7  -3   23.00    2.20
  -2   8   3   52.29    3.40
  -2   8   3   50.99    3.30
  -2   8   3   53.39    3.60
  -2   8   3   57.69    4.00
   2  -8  -3   51.79    3.50
  -1   9   3  211.88    9.50
  -1   9   3  218.78    8.70
  -1   9   3  208.78    8.30
  -1   9   3  211.98    9.20
   1  -9  -3  220.28    9.10
   0  10   3   47.50    4.00
   0  10   3   54.29    4.60
   0  10   3   50.49    3.20
   0  10   3   47.70    3.70
   0 -10  -3   53.59    4.10
   0 -10  -3   50.59    3.80
   1  11   3    3.90    2.10
   1  11   3    0.50    1.10
   1  11   3    2.80    2.10
   1  11   3    2.00    1.10
   1  11   3    2.70    1.80
  -1 -11  -3    1.10    1.50
  -1 -11  -3    3.20    1.90
   2  12   3    4.20    2.80
   2  12   3    4.30    2.40
   2  12   3    3.10    1.90
  -2 -12  -3    0.10    1.80
   3  13   3    7.20    2.90
   3  13   3    5.70    2.30
   3  13   3    5.30    2.60
  -3 -13  -3    7.50    2.90
   4  14   3    6.40    2.40
   4  14   3    3.80    3.10
   4  14   3    6.90    2.60
  -4 -14  -3    7.40    2.60
   5  15   3    0.20    2.00
   5  15   3    5.10    3.70
 -24 -12   4   10.40    4.10
  24  12  -4   12.50    4.40
  24  12  -4   22.20    5.10
 -23 -11   4   16.60    4.30
 -23 -11   4    6.60    2.60
  23  11  -4   16.90    3.90
  23  11  -4    5.60    3.40
  23  11  -4   10.30    3.40
 -22 -10   4   -0.20    2.10
 -22 -10   4   -1.60    1.70
  22  10  -4    2.00    2.60
  22  10  -4    2.10    2.20
  22  10  -4   -0.30    2.60
 -21  -9   4   10.90    3.00
 -21  -9   4    8.60    1.90
  21   9  -4    8.90    3.30
  21   9  -4    5.40    2.80
 -20  -8   4   10.90    2.70
 -20  -8   4   16.30    3.70
 -20  -8   4   14.40    2.40
  20   8  -4   19.60    3.90
  20   8  -4   17.60    3.60
 -19  -7   4   11.00    3.40
 -19  -7   4   18.90    3.90
 -19  -7   4   12.90    2.40
  19   7  -4   14.00    3.40
 -18  -6   4   70.49    5.60
 -18  -6   4   74.59    5.00
 -18  -6   4   69.69    4.40
  18   6  -4   72.99    5.20
  18   6  -4   79.59    5.30
 -17  -5   4   21.40    3.30
 -17  -5   4   21.20    2.60
 -17  -5   4   20.60    2.80
  17   5  -4   25.20    3.10
  17   5  -4   28.20    3.20
 -16  -4   4   12.90    2.40
 -16  -4   4   15.90    2.50
 -16  -4   4   13.80    2.90
  16   4  -4   14.00    2.70
  16   4  -4   14.90    2.60
 -15  -3   4  247.98    9.80
 -15  -3   4  268.47   11.10
 -15  -3   4  245.68   10.00
 -15  -3   4  251.47   10.10
  15   3  -4  247.78    9.90
  15   3  -4  252.17   10.00
 -14  -2   4   13.70    2.30
 -14  -2   4   14.90    2.70
 -14  -2   4   10.40    1.90
  14   2  -4   10.10    1.90
  14   2  -4   17.10    2.40
 -13  -1   4    9.10    1.70
 -13  -1   4   10.90    2.00
 -13  -1   4    7.90    2.10
  13   1  -4   12.00    2.20
  13   1  -4    6.00    1.70
 -12   0   4  209.18    7.50
 -12   0   4  210.88    8.00
 -12   0   4  211.08    8.70
  12   0  -4  206.48    7.60
  12   0  -4  204.48    8.00
 -11   1   4  141.69    6.00
 -11   1   4  135.79    6.70
 -11   1   4  148.39    5.30
  11  -1  -4  147.79    6.10
  11  -1  -4  147.79    5.10
 -10   2   4  180.68    6.00
 -10   2   4  190.38    7.80
 -10   2   4  186.98    7.90
 -10   2   4  167.48    6.20
  10  -2  -4  173.98    6.10
  10  -2  -4  182.68    7.10
  -9   3   4   68.49    3.30
  -9   3   4   87.99    4.80
   9  -3  -4   73.49    3.10
   9  -3  -4   79.19    4.10
  -8   4   4    6.60    2.30
  -8   4   4   10.20    1.70
  -8   4   4   10.20    2.10
  -8   4   4    7.60    1.30
   8  -4  -4    9.60    2.20
   8  -4  -4    8.50    1.50
  -7   5   4   41.20    3.50
  -7   5   4   36.10    2.20
  -7   5   4   31.20    3.30
  -7   5   4   36.00    3.30
  -7   5   4   32.40    2.80
  -6   6   4   29.20    2.30
  -6   6   4   38.50    2.90
  -6   6   4   38.30    3.60
  -6   6   4   30.90    2.80
  -6   6   4   19.70    3.00
  -5   7   4   28.20    2.40
  -5   7   4   27.40    2.50
  -5   7   4   25.20    3.40
  -5   7   4   29.60    2.90
  -5   7   4   25.60    2.70
  -4   8   4   35.10    3.20
  -4   8   4   30.50    3.00
  -4   8   4   33.40    2.90
  -4   8   4   36.90    2.90
  -3   9   4    3.60    1.70
  -3   9   4    4.70    1.80
  -3   9   4    3.70    1.60
  -3   9   4    0.20    1.70
  -2  10   4   18.40    2.40
  -2  10   4   16.70    2.40
  -2  10   4   15.20    2.70
  -2  10   4   19.50    3.30
   2 -10  -4   18.80    2.70
  -1  11   4   15.50    3.10
  -1  11   4   19.20    2.70
  -1  11   4   25.70    4.40
   1 -11  -4   16.50    2.90
   0  12   4   48.70    4.00
   0  12   4   51.99    3.30
   0  12   4   52.39    4.70
   0  12   4   46.50    5.00
   0  12   4   46.80    3.10
   0 -12  -4   44.10    4.20
   1  13   4    5.60    3.00
   1  13   4    1.60    1.80
   1  13   4    3.70    2.30
   2  14   4    1.10    1.80
   2  14   4    0.30    2.00
   2  14   4   -1.40    2.30
   3  15   4    0.30    2.10
   3  15   4    1.10    2.90
   3  15   4    5.10    2.30
 -25 -11   5    2.40    3.00
 -25 -11   5    0.90    2.40
  25  11  -5   -0.40    2.60
  25  11  -5    3.30    3.30
  25  11  -5    2.40    3.30
 -24 -10   5    1.30    2.50
 -24 -10   5    0.50    2.40
  24  10  -5   10.00    3.60
  24  10  -5    2.00    2.30
  24  10  -5   -1.00    2.20
 -23  -9   5   26.50    5.10
 -23  -9   5   19.20    2.50
 -23  -9   5   18.20    4.40
  23   9  -5   23.60    4.40
  23   9  -5   21.70    3.80
 -22  -8   5    5.10    3.40
 -22  -8   5    3.30    1.50
 -22  -8   5   -1.10    1.60
  22   8  -5    3.60    2.60
  22   8  -5    2.60    2.20
 -21  -7   5   11.50    3.50
 -21  -7   5    5.50    2.10
 -21  -7   5   11.10    2.30
  21   7  -5   14.30    3.20
  21   7  -5    9.40    3.00
 -20  -6   5    4.70    2.10
 -20  -6   5    4.60    2.40
 -20  -6   5    1.10    1.70
  20   6  -5    4.50    2.50
  20   6  -5    2.30    2.20
 -19  -5   5   37.00    4.10
 -19  -5   5   28.00    3.20
 -19  -5   5   30.60    3.20
  19   5  -5   26.50    3.40
  19   5  -5   22.40    3.20
 -18  -4   5  141.99    6.80
 -18  -4   5  144.49    7.00
 -18  -4   5  135.19    7.80
  18   4  -5  144.99    7.10
  18   4  -5  150.58    7.10
 -17  -3   5   10.90    2.30
 -17  -3   5   11.10    2.00
 -17  -3   5   11.50    3.10
 -17  -3   5   11.30    2.30
  17   3  -5   14.20    2.40
  17   3  -5   16.00    2.60
 -16  -2   5    2.40    1.60
 -16  -2   5    4.10    1.40
 -16  -2   5    7.30    2.60
  16   2  -5    3.60    1.80
  16   2  -5    2.90    1.40
 -15  -1   5    8.60    1.70
 -15  -1   5    6.20    2.30
 -15  -1   5    3.40    1.90
  15   1  -5    9.20    2.00
  15   1  -5    4.60    1.50
 -14   0   5    2.00    2.10
 -14   0   5   -0.20    1.10
 -14   0   5    2.90    1.50
  14   0  -5    2.50    1.20
  14   0  -5    2.20    1.50
 -13   1   5   69.49    4.90
 -13   1   5   84.99    3.60
 -13   1   5   81.49    4.40
  13  -1  -5   82.29    4.50
  13  -1  -5   80.29    3.30
 -12   2   5    2.00    1.00
 -12   2   5    3.50    1.50
 -12   2   5    1.70    0.80
 -12   2   5    1.50    2.00
  12  -2  -5    5.20    1.80
  12  -2  -5    5.90    1.40
 -11   3   5  172.08    7.20
 -11   3   5  179.18    6.30
 -11   3   5  165.08    8.00
  11  -3  -5  180.58    6.30
  11  -3  -5  175.98    7.50
 -10   4   5  144.99    6.30
 -10   4   5  135.49    5.50
 -10   4   5  138.19    7.00
  10  -4  -5  141.69    6.60
  10  -4  -5  136.89    5.40
  -9   5   5   47.30    3.80
  -9   5   5   52.39    2.70
  -9   5   5   46.30    3.10
  -9   5   5   44.40    4.20
   9  -5  -5   48.60    3.10
  -8   6   5  425.66   15.30
  -8   6   5  416.76   15.60
  -8   6   5  417.06   15.00
  -8   6   5  419.56   14.60
  -7   7   5   82.59    4.10
  -7   7   5   84.59    5.30
  -7   7   5   85.29    5.10
  -7   7   5   89.09    4.60
  -7   7   5   78.99    4.60
  -6   8   5    4.50    1.60
  -6   8   5    3.90    2.30
  -6   8   5    9.30    2.00
  -6   8   5    3.20    1.70
  -6   8   5    5.00    1.90
  -5   9   5   30.70    4.00
  -5   9   5   28.70    2.80
  -5   9   5   32.90    3.00
  -5   9   5   32.70    3.50
  -5   9   5   25.00    3.10
  -4  10   5    1.80    1.50
  -4  10   5    3.40    2.00
  -4  10   5    1.20    1.70
  -4  10   5    3.50    2.20
  -3  11   5    1.20    1.70
  -3  11   5    1.60    1.50
  -3  11   5    2.70    2.40
  -3  11   5    0.70    1.70
  -2  12   5   51.69    3.90
  -2  12   5   44.50    4.80
  -2  12   5   43.50    3.60
  -2  12   5   64.19    6.10
  -1  13   5   42.70    5.00
  -1  13   5   48.60    4.80
  -1  13   5   36.20    3.80
  -1  13   5   42.20    3.80
   0  14   5   -1.10    2.40
   0  14   5    0.40    2.20
   0  14   5    0.40    1.80
   1  15   5    2.90    3.10
   1  15   5    0.50    1.90
   1  15   5   -3.10    2.50
 -27 -11   6    2.30    2.80
 -27 -11   6   -0.70    2.90
  27  11  -6    2.80    3.60
  27  11  -6   -3.20    3.20
 -26 -10   6   10.80    3.80
 -26 -10   6    6.40    3.20
  26  10  -6    5.30    3.50
  26  10  -6    6.00    3.50
  26  10  -6   10.70    3.90
 -25  -9   6    0.60    2.00
 -25  -9   6    2.90    1.80
 -25  -9   6    0.80    2.70
  25   9  -6    1.80    2.70
  25   9  -6    2.30    2.40
 -24  -8   6    0.50    1.60
 -24  -8   6    1.60    2.50
 -24  -8   6   -0.40    1.80
  24   8  -6    0.70    2.40
  24   8  -6    1.50    2.30
 -23  -7   6   45.30    4.40
 -23  -7   6   37.70    4.90
 -23  -7   6   43.60    4.00
  23   7  -6   45.90    4.70
  23   7  -6   44.10    4.70
 -22  -6   6    7.10    2.70
 -22  -6   6    9.00    2.60
  22   6  -6    7.70    2.70
  22   6  -6    2.40    2.30
 -21  -5   6   88.39    5.60
 -21  -5   6   90.69    5.50
 -21  -5   6   93.59    6.60
  21   5  -6   78.49    5.60
  21   5  -6   93.99    5.80
 -20  -4   6    2.80    1.90
 -20  -4   6    2.50    1.50
 -20  -4   6    8.90    2.40
  20   4  -6    5.90    2.10
  20   4  -6    3.30    1.90
 -19  -3   6   74.99    5.70
 -19  -3   6   79.69    4.60
 -19  -3   6   87.29    5.30
 -19  -3   6   75.79    4.90
  19   3  -6   67.49    4.80
  19   3  -6   80.09    4.70
 -18  -2   6   18.80    2.70
 -18  -2   6   21.80    3.20
 -18  -2   6   16.10    3.10
 -18  -2   6   21.20    2.40
  18   2  -6   24.20    2.90
  18   2  -6   19.70    2.50
 -17  -1   6   68.89    4.30
 -17  -1   6   66.19    4.80
 -17  -1   6   57.79    3.50
  17   1  -6   67.39    4.30
  17   1  -6   58.09    3.60
 -16   0   6  246.68    8.70
 -16   0   6  230.18    9.40
 -16   0   6  236.98   10.30
  16   0  -6  230.58    9.60
  16   0  -6  238.88    8.80
 -15   1   6   19.90    2.70
 -15   1   6   19.00    3.40
 -15   1   6   17.30    1.70
  15  -1  -6   18.10    2.80
  15  -1  -6   19.10    1.70
 -14   2   6    6.60    2.50
 -14   2   6    7.80    2.00
 -14   2   6    6.00    1.10
  14  -2  -6   10.90    1.80
  14  -2  -6   17.40    2.80
 -13   3   6   55.19    3.80
 -13   3   6   46.70    4.50
 -13   3   6   50.79    2.60
 -13   3   6   47.20    2.50
  13  -3  -6   57.89    4.00
  13  -3  -6   59.49    2.80
 -12   4   6   16.20    2.10
 -12   4   6   16.30    2.80
 -12   4   6    9.10    3.30
  12  -4  -6   17.20    1.80
  12  -4  -6   17.50    3.00
 -11   5   6   14.60    2.20
 -11   5   6   18.60    3.30
 -11   5   6   14.80    1.50
 -11   5   6   23.00    3.00
  11  -5  -6   15.80    1.90
  11  -5  -6   24.50    3.30
 -10   6   6   14.60    2.20
 -10   6   6   16.90    1.70
 -10   6   6   17.90    3.30
 -10   6   6   24.80    3.10
  -9   7   6   -0.30    1.30
  -9   7   6   -2.30    1.40
  -9   7   6   -0.80    1.70
  -9   7   6   -0.60    1.50
  -9   7   6    0.70    1.00
  -8   8   6   20.20    3.50
  -8   8   6   17.70    3.20
  -8   8   6   17.20    2.80
  -8   8   6   14.00    2.30
  -8   8   6   15.60    2.10
  -7   9   6   14.70    3.50
  -7   9   6   11.80    2.80
  -7   9   6   15.20    2.50
  -7   9   6   12.50    3.00
  -7   9   6   11.60    2.20
  -6  10   6    8.40    2.40
  -6  10   6    3.50    2.90
  -6  10   6    6.60    2.00
  -6  10   6    5.10    2.40
  -6  10   6    7.60    2.50
  -5  11   6   61.39    5.70
  -5  11   6   67.99    5.30
  -5  11   6   56.09    4.50
  -5  11   6   66.99    4.70
  -5  11   6   56.39    4.00
  -4  12   6    1.10    1.50
  -4  12   6    0.80    1.80
  -4  12   6    0.40    3.00
  -4  12   6    3.00    2.00
  -4  12   6   -0.10    2.40
  -3  13   6   28.20    4.50
  -3  13   6   33.00    4.20
  -3  13   6   33.50    3.40
  -3  13   6   37.50    3.40
  -3  13   6   33.50    5.30
  -2  14   6    3.80    1.90
  -2  14   6   -3.20    2.80
  -2  14   6    4.50    2.10
  -2  14   6    5.30    1.50
  -2  14   6    6.10    3.20
  -2  14   6    2.50    2.40
  -1  15   6   -1.60    2.30
  -1  15   6    4.80    3.00
  -1  15   6    4.40    3.50
  -1  15   6    4.80    2.10
 -28 -10   7    0.20    1.60
 -28 -10   7    4.10    3.60
 -28 -10   7   -0.40    2.20
  28  10  -7    0.20    2.60
  28  10  -7   -0.10    2.60
  28  10  -7   -3.10    2.70
 -27  -9   7   12.00    2.60
 -27  -9   7   18.60    4.70
 -27  -9   7   16.50    3.80
  27   9  -7   23.00    4.20
  27   9  -7   16.30    4.40
 -26  -8   7    0.10    2.50
 -26  -8   7    1.50    2.10
 -26  -8   7    1.60    1.80
  26   8  -7   -0.70    2.70
  26   8  -7   -0.10    2.10
 -25  -7   7   25.40    3.70
 -25  -7   7   23.00    4.40
 -25  -7   7   24.90    3.40
  25   7  -7   24.90    4.10
  25   7  -7   22.70    4.00
 -24  -6   7    0.90    2.30
 -24  -6   7    0.40    1.90
 -24  -6   7    0.80    1.80
  24   6  -7    0.00    1.90
  24   6  -7    2.10    2.40
 -23  -5   7   23.70    4.10
 -23  -5   7   28.70    3.90
 -23  -5   7   27.80    3.30
  23   5  -7   26.70    3.80
  23   5  -7   25.80    3.50
 -22  -4   7   84.19    5.70
 -22  -4   7   80.39    5.50
 -22  -4   7   81.79    6.40
 -22  -4   7   85.59    5.10
  22   4  -7   82.29    5.70
  22   4  -7   81.59    5.30
 -21  -3   7    7.60    2.50
 -21  -3   7    7.10    2.30
 -21  -3   7    5.80    2.60
 -21  -3   7    6.90    2.10
  21   3  -7    8.90    2.60
  21   3  -7    8.30    2.30
 -20  -2   7   23.40    3.50
 -20  -2   7   28.30    3.20
 -20  -2   7   27.10    3.80
 -20  -2   7   21.60    2.50
  20   2  -7   22.00    3.00
  20   2  -7   20.10    2.60
 -19  -1   7  120.39    6.40
 -19  -1   7  136.89    7.20
 -19  -1   7  122.99    5.60
  19   1  -7  115.79    5.70
  19   1  -7  128.89    6.50
 -18   0   7    4.10    1.70
 -18   0   7    2.00    1.20
 -18   0   7    4.10    2.50
  18   0  -7    1.90    1.30
  18   0  -7    3.20    1.10
  18   0  -7   10.20    2.30
 -17   1   7  162.88    7.70
 -17   1   7  194.68    7.30
 -17   1   7  179.18    8.80
  17  -1  -7  183.08    8.00
  17  -1  -7  178.08    6.60
 -16   2   7   17.50    2.60
 -16   2   7   13.70    3.60
  16  -2  -7   10.30    2.40
  16  -2  -7    8.30    1.60
 -15   3   7    2.90    1.00
 -15   3   7    4.40    1.10
 -15   3   7    3.20    2.40
 -15   3   7    3.10    1.80
  15  -3  -7    3.70    2.00
  15  -3  -7    2.70    1.20
 -14   4   7  144.59    7.80
 -14   4   7  155.28    6.90
 -14   4   7  147.39    5.60
  14  -4  -7  146.09    7.10
  14  -4  -7  135.59    5.60
 -13   5   7  155.88    7.10
 -13   5   7  119.99    6.30
 -13   5   7  165.58    5.60
 -13   5   7  155.38    8.00
  13  -5  -7  144.29    7.40
  13  -5  -7  152.98    6.00
 -12   6   7  281.17    9.60
 -12   6   7  263.87   11.80
 -12   6   7  268.47   10.20
 -12   6   7  270.37   11.00
  12  -6  -7  285.27   10.20
 -11   7   7   12.50    1.70
 -11   7   7   15.60    3.00
 -11   7   7   21.80    3.40
 -11   7   7   14.00    2.70
 -11   7   7   14.40    2.70
 -10   8   7   28.90    3.60
 -10   8   7   25.90    3.00
 -10   8   7   25.40    2.30
 -10   8   7   18.00    3.40
 -10   8   7   23.40    3.00
  -9   9   7    7.50    2.70
  -9   9   7    5.10    2.70
  -9   9   7    9.70    2.40
  -9   9   7    5.80    1.70
  -9   9   7   11.80    2.70
  -8  10   7   18.30    2.70
  -8  10   7   17.90    3.50
  -8  10   7   21.00    2.70
  -8  10   7   21.40    3.50
  -8  10   7   24.10    4.20
  -7  11   7   10.40    2.40
  -7  11   7   14.50    2.80
  -7  11   7    9.50    2.90
  -7  11   7   11.70    3.50
  -7  11   7   10.60    2.90
  -6  12   7   -0.30    2.30
  -6  12   7    2.00    2.10
  -6  12   7    2.20    1.80
  -6  12   7    1.20    3.00
  -6  12   7   -0.70    1.40
  -5  13   7    1.70    3.00
  -5  13   7    3.30    2.00
  -5  13   7    2.90    2.40
  -5  13   7    1.90    1.80
  -5  13   7   -1.10    2.90
  -4  14   7    1.00    2.10
  -4  14   7    1.30    3.40
  -4  14   7    0.30    1.70
  -4  14   7    2.90    2.70
  -4  14   7    2.50    1.90
  -3  15   7   -6.00    3.10
  -3  15   7   -0.90    1.50
  -3  15   7   -0.70    1.70
  -3  15   7    2.10    1.90
  -3  15   7    0.50    3.30
  -3  15   7   -2.60    2.10
 -30 -10   8   18.30    4.60
 -30 -10   8   20.50    5.60
  30  10  -8   17.40    5.30
  30  10  -8   15.10    4.50
  30  10  -8   10.70    3.90
 -29  -9   8    4.90    3.30
 -29  -9   8    0.00    2.50
 -29  -9   8    1.30    2.10
  29   9  -8   -2.90    2.60
  29   9  -8    3.10    2.80
 -28  -8   8    4.80    2.60
 -28  -8   8    1.40    2.70
 -28  -8   8    2.30    2.40
  28   8  -8   -0.90    2.00
  28   8  -8   -0.80    2.50
 -27  -7   8   -1.60    1.90
 -27  -7   8    6.70    2.70
 -27  -7   8    3.30    2.80
  27   7  -8    3.30    2.70
  27   7  -8   -2.80    2.30
 -26  -6   8    3.10    2.40
 -26  -6   8    2.50    2.10
 -26  -6   8    1.90    2.40
  26   6  -8    1.90    2.50
  26   6  -8   -1.50    2.10
 -25  -5   8   10.50    3.80
 -25  -5   8    5.30    2.90
 -25  -5   8   10.50    3.10
  25   5  -8    9.60    3.20
  25   5  -8    9.70    3.20
 -24  -4   8    8.20    2.90
 -24  -4   8    9.90    2.40
 -24  -4   8   12.30    3.00
 -24  -4   8   13.30    3.80
  24   4  -8   13.40    3.20
  24   4  -8   11.40    3.10
 -23  -3   8   29.80    3.60
 -23  -3   8   29.30    3.10
 -23  -3   8   34.70    4.50
 -23  -3   8   24.10    3.70
  23   3  -8   21.50    3.10
  23   3  -8   30.10    3.70
 -22  -2   8    1.00    1.90
 -22  -2   8    4.00    1.50
 -22  -2   8    8.40    2.50
 -22  -2   8    2.00    2.50
  22   2  -8    4.60    1.70
  22   2  -8    4.00    2.20
 -21  -1   8   74.59    5.00
 -21  -1   8   79.39    4.20
 -21  -1   8   74.39    5.60
  21   1  -8   64.89    4.90
  21   1  -8   65.59    4.20
 -20   0   8  257.97   11.60
 -20   0   8  273.97    9.70
 -20   0   8  240.18   10.50
  20   0  -8  254.57   10.70
  20   0  -8  258.87    9.80
  20   0  -8  262.17    9.20
 -19   1   8   12.10    2.50
 -19   1   8   13.60    1.80
 -19   1   8   13.20    3.20
  19  -1  -8   17.80    2.90
 -18   2   8   39.40    3.60
 -18   2   8   43.70    4.60
 -18   2   8   47.20    2.50
  18  -2  -8   40.20    3.80
  18  -2  -8   43.70    2.80
 -17   3   8   38.20    3.50
 -17   3   8   32.60    4.20
 -17   3   8   29.80    2.00
  17  -3  -8   38.60    2.50
  17  -3  -8   38.10    3.70
 -16   4   8    4.50    1.70
 -16   4   8    6.00    1.30
 -16   4   8    2.60    2.30
  16  -4  -8    4.10    1.30
  16  -4  -8    5.50    2.10
 -15   5   8    2.70    1.90
 -15   5   8    0.10    2.10
  15  -5  -8    1.20    1.80
  15  -5  -8    0.30    1.00
 -14   6   8    0.20    0.80
 -14   6   8    1.50    1.80
 -14   6   8    4.80    2.40
 -14   6   8    3.20    1.90
  14  -6  -8    1.00    1.30
  14  -6  -8    0.50    2.20
 -13   7   8   19.10    2.80
 -13   7   8   17.60    3.20
 -13   7   8   11.60    3.10
 -12   8   8  212.28   10.10
 -12   8   8  204.28    9.20
 -12   8   8  214.48    9.80
 -12   8   8  206.68    8.00
 -12   8   8  201.18    8.90
 -11   9   8    4.40    2.60
 -11   9   8    2.10    1.40
 -11   9   8    1.60    2.30
 -11   9   8    5.60    2.20
 -11   9   8    5.60    2.40
 -10  10   8   27.10    4.20
 -10  10   8   26.90    3.10
 -10  10   8   34.50    4.50
 -10  10   8   30.40    3.90
 -10  10   8   29.20    3.00
  -9  11   8   18.10    2.80
  -9  11   8   15.90    2.70
  -9  11   8   11.40    3.30
  -9  11   8   19.00    3.90
  -9  11   8   15.80    3.50
  -8  12   8    2.30    2.70
  -8  12   8    5.00    1.90
  -8  12   8    3.60    2.40
  -8  12   8    5.50    3.30
  -8  12   8    6.00    2.10
  -7  13   8    3.40    3.40
  -7  13   8   -0.20    2.10
  -7  13   8   -0.40    1.50
  -7  13   8    0.20    1.90
  -7  13   8    3.00    2.70
  -6  14   8    3.70    1.90
  -6  14   8    3.90    3.60
  -6  14   8    2.70    2.20
  -6  14   8    3.30    2.90
  -6  14   8    0.20    2.30
  -5  15   8    4.60    2.30
  -5  15   8    6.30    4.00
  -5  15   8    9.60    2.60
  -5  15   8    7.40    2.90
  -5  15   8    9.10    5.30
  -5  15   8    2.90    2.20
 -31  -9   9   -0.40    2.50
 -31  -9   9   -0.70    2.30
 -31  -9   9    5.30    4.00
  31   9  -9    7.40    3.50
  31   9  -9    3.90    3.50
 -30  -8   9    5.30    2.60
 -30  -8   9    0.20    2.40
 -30  -8   9    8.90    4.00
  30   8  -9    2.30    2.60
 -29  -7   9   -1.00    1.90
 -29  -7   9    1.50    2.30
 -29  -7   9   -0.80    2.50
  29   7  -9    0.10    2.10
  29   7  -9    1.80    2.70
 -28  -6   9    9.10    3.60
 -28  -6   9    0.00    2.40
 -28  -6   9    2.40    2.10
  28   6  -9    7.40    3.10
  28   6  -9    8.10    3.00
 -27  -5   9   12.50    2.90
 -27  -5   9   17.10    4.40
 -27  -5   9    9.70    3.10
  27   5  -9    8.00    3.00
  27   5  -9   13.30    3.20
 -26  -4   9   15.30    2.90
 -26  -4   9   15.70    3.40
 -26  -4   9   14.20    3.60
 -26  -4   9    9.00    3.20
  26   4  -9   12.60    3.20
  26   4  -9   12.50    2.90
 -25  -3   9   10.90    2.30
 -25  -3   9   11.40    2.90
 -25  -3   9    6.10    2.90
 -25  -3   9   11.60    3.90
  25   3  -9   10.90    2.70
  25   3  -9    8.40    2.90
 -24  -2   9   38.70    3.30
 -24  -2   9   40.60    4.10
 -24  -2   9   30.20    4.40
 -24  -2   9   43.00    5.00
  24   2  -9   46.20    4.40
  24   2  -9   39.40    3.70
 -23  -1   9    3.60    2.00
 -23  -1   9    4.40    1.50
 -23  -1   9   -0.60    2.50
  23   1  -9    2.40    2.10
  23   1  -9    4.80    1.50
  23   1  -9    3.50    1.80
 -22   0   9    0.10    1.20
 -22   0   9   -0.50    2.30
 -22   0   9    1.00    1.70
  22   0  -9    1.10    1.50
  22   0  -9    0.70    1.90
  22   0  -9    0.80    1.10
 -21   1   9   20.50    4.20
 -21   1   9   15.20    1.90
 -21   1   9   17.70    3.00
  21  -1  -9   20.10    2.00
  21  -1  -9   18.30    3.20
 -20   2   9    9.10    1.60
 -20   2   9   13.20    2.90
 -20   2   9    5.70    2.80
  20  -2  -9   14.90    3.30
 -19   3   9   30.40    4.20
 -19   3   9   30.70    3.40
  19  -3  -9   32.90    2.50
  19  -3  -9   30.90    3.60
 -18   4   9   22.30    1.80
 -18   4   9   25.70    4.20
 -18   4   9   30.60    3.50
  18  -4  -9   20.20    2.40
  18  -4  -9   22.20    3.40
 -17   5   9    6.20    1.60
 -17   5   9   10.30    3.20
 -17   5   9    6.30    2.30
  17  -5  -9    2.00    2.10
  17  -5  -9    7.70    1.60
 -16   6   9   20.10    2.60
 -16   6   9   18.40    3.30
 -16   6   9   10.10    3.30
  16  -6  -9   17.00    2.10
  16  -6  -9   17.80    3.60
 -15   7   9   60.99    4.40
 -15   7   9   63.39    3.10
 -15   7   9   64.49    5.60
 -15   7   9   62.09    4.90
 -14   8   9  329.57   13.10
 -14   8   9  325.27   13.30
 -14   8   9  324.57   11.40
 -14   8   9  315.47   12.50
 -14   8   9  317.67   14.20
 -13   9   9    0.80    2.80
 -13   9   9    6.40    2.40
 -13   9   9    3.80    2.60
 -13   9   9    7.70    2.90
 -13   9   9    7.60    1.70
 -12  10   9   10.10    2.10
 -12  10   9    4.30    2.60
 -12  10   9    5.70    3.00
 -12  10   9    9.80    2.60
 -12  10   9    7.20    3.20
 -11  11   9    0.00    1.60
 -11  11   9   -1.40    2.60
 -11  11   9    0.10    1.50
 -11  11   9   -2.00    2.00
 -11  11   9    4.50    2.60
 -10  12   9    5.60    2.80
 -10  12   9   -4.50    2.40
 -10  12   9    2.20    1.80
 -10  12   9    0.40    1.70
 -10  12   9    0.90    2.40
  -9  13   9   17.60    3.60
  -9  13   9   14.90    4.20
  -9  13   9   13.90    2.60
  -9  13   9   25.30    4.60
  -9  13   9   18.30    3.50
  -8  14   9    3.70    3.20
  -8  14   9    3.60    3.20
  -8  14   9    1.40    2.30
  -8  14   9    1.90    2.50
  -8  14   9    0.70    1.80
  -7  15   9    1.30    2.50
  -7  15   9    2.50    3.30
  -7  15   9    5.10    2.60
  -7  15   9    6.80    3.70
  -7  15   9    3.10    2.00
 -32  -8  10   10.70    7.90
 -32  -8  10    5.80    3.10
 -32  -8  10    6.10    3.10
  32   8 -10   10.90    3.70
  32   8 -10    6.70    3.70
 -31  -7  10   23.60    5.20
 -31  -7  10   12.60    3.40
 -31  -7  10   23.30    4.00
  31   7 -10   17.80    4.00
  31   7 -10   20.10    4.40
 -30  -6  10    3.90    3.80
 -30  -6  10    7.00    2.60
 -30  -6  10    1.80    2.20
  30   6 -10    1.50    2.70
  30   6 -10    2.10    2.60
 -29  -5  10   20.40    4.30
 -29  -5  10   14.60    3.60
 -29  -5  10   13.60    4.00
  29   5 -10   16.10    4.10
  29   5 -10   19.20    3.80
 -28  -4  10    0.50    2.60
 -28  -4  10    6.30    3.80
 -28  -4  10    0.60    2.00
 -28  -4  10   -0.60    2.30
  28   4 -10   -2.00    2.10
  28   4 -10   -0.10    1.90
 -27  -3  10    9.80    3.10
 -27  -3  10   10.20    3.60
 -27  -3  10    6.10    3.10
 -27  -3  10   10.20    2.40
  27   3 -10   10.30    3.20
  27   3 -10    2.00    2.20
 -26  -2  10   32.90    4.60
 -26  -2  10   25.60    3.70
 -26  -2  10   24.10    3.00
 -26  -2  10   28.90    4.60
  26   2 -10   25.90    4.10
  26   2 -10   30.60    3.50
 -25  -1  10   27.60    3.80
 -25  -1  10   33.60    4.60
 -25  -1  10   27.30    2.80
 -25  -1  10   26.90    4.40
  25   1 -10   27.10    4.00
  25   1 -10   32.20    3.20
  25   1 -10   27.90    2.50
 -24   0  10    7.70    2.50
 -24   0  10    8.10    3.30
 -24   0  10   13.00    2.20
  24   0 -10   13.40    2.50
  24   0 -10   12.10    3.20
  24   0 -10   12.00    1.90
 -23   1  10   28.30    3.50
 -23   1  10   19.20    2.10
 -23   1  10   31.40    4.50
  23  -1 -10   21.30    2.30
  23  -1 -10   26.90    3.80
 -22   2  10   73.69    5.00
 -22   2  10   57.29    3.20
 -22   2  10   65.49    5.90
  22  -2 -10   67.09    5.10
  22  -2 -10   60.79    3.70
 -21   3  10   -1.20    2.30
 -21   3  10    0.80    1.80
  21  -3 -10    2.80    1.50
  21  -3 -10    0.00    1.90
 -20   4  10    3.60    2.80
 -20   4  10    7.20    2.30
  20  -4 -10    5.40    1.60
  20  -4 -10    5.60    2.50
 -19   5  10   21.10    3.30
 -19   5  10   13.10    1.80
 -19   5  10   15.80    3.80
  19  -5 -10   11.70    1.90
  19  -5 -10   20.70    4.00
 -18   6  10  115.19    8.00
 -18   6  10  121.89    5.60
 -18   6  10  136.29    7.10
  18  -6 -10  128.89    7.60
  18  -6 -10  118.89    5.50
 -17   7  10   61.89    4.20
 -17   7  10   65.59    5.20
 -17   7  10   64.39    6.00
  17  -7 -10   59.49    3.80
 -16   8  10   27.20    4.10
 -16   8  10   35.70    3.90
 -16   8  10   32.40    2.90
 -16   8  10   39.60    5.10
 -15   9  10   37.40    4.20
 -15   9  10   27.40    3.70
 -15   9  10   37.20    4.60
 -15   9  10   35.90    2.70
 -15   9  10   31.40    4.80
 -14  10  10   43.20    3.30
 -14  10  10   45.60    4.60
 -14  10  10   41.20    5.40
 -14  10  10   49.50    4.30
 -14  10  10   49.70    5.10
 -13  11  10    5.70    3.10
 -13  11  10   10.00    2.10
 -13  11  10   14.10    3.00
 -13  11  10   12.30    3.70
 -13  11  10   10.70    3.20
 -12  12  10    2.00    1.90
 -12  12  10   -0.50    2.70
 -12  12  10    2.20    1.90
 -12  12  10    5.30    3.00
 -12  12  10    1.00    2.50
 -11  13  10   -2.20    2.60
 -11  13  10    8.20    2.20
 -11  13  10    3.50    2.10
 -11  13  10    3.20    2.80
 -11  13  10    0.60    2.70
 -10  14  10   -1.00    1.50
 -10  14  10    0.20    2.20
 -10  14  10   -2.30    2.70
 -10  14  10    2.60    2.00
 -10  14  10    1.20    3.10
  -9  15  10    2.50    1.80
  -9  15  10    1.00    2.70
  -9  15  10   -3.10    2.40
  -9  15  10    1.10    2.50
  -9  15  10    7.50    3.90
 -33  -7  11   16.60    3.90
 -33  -7  11   10.90    3.70
 -33  -7  11   10.20    5.40
  33   7 -11   15.90    4.50
  33   7 -11   14.30    3.90
 -32  -6  11    1.90    2.60
 -32  -6  11    3.90    3.00
 -32  -6  11    0.30    2.60
  32   6 -11    6.70    3.80
  32   6 -11    4.20    2.70
 -31  -5  11   17.50    5.00
 -31  -5  11   19.50    5.50
 -31  -5  11   13.50    3.00
  31   5 -11   16.20    4.20
  31   5 -11   21.80    4.40
 -30  -4  11   21.00    8.10
 -30  -4  11   21.20    3.90
 -30  -4  11   19.00    3.80
 -30  -4  11   25.20    5.80
  30   4 -11   15.40    3.50
  30   4 -11   17.70    3.90
 -29  -3  11   12.00    4.20
 -29  -3  11    2.20    2.90
 -29  -3  11    4.40    1.90
 -29  -3  11    9.20    2.80
  29   3 -11   10.00    3.40
  29   3 -11    6.00    2.60
 -28  -2  11    1.80    1.60
 -28  -2  11    2.40    2.90
 -28  -2  11   -0.40    2.70
 -28  -2  11    0.40    2.00
  28   2 -11    3.40    2.20
  28   2 -11    1.70    2.40
  28   2 -11   -0.90    1.50
 -27  -1  11    2.20    1.60
 -27  -1  11    1.10    1.90
 -27  -1  11   -0.50    2.50
 -27  -1  11    2.40    2.90
  27   1 -11    3.60    2.40
  27   1 -11    1.00    1.50
  27   1 -11    2.20    1.80
 -26   0  11    1.60    3.00
 -26   0  11    0.40    1.40
 -26   0  11    1.80    2.30
  26   0 -11    0.70    1.40
  26   0 -11   -0.80    1.40
  26   0 -11   -0.10    2.20
 -25   1  11    1.00    1.20
 -25   1  11   -1.50    1.80
 -25   1  11    1.10    2.80
  25  -1 -11    0.10    1.50
  25  -1 -11    1.70    2.00
 -24   2  11    1.00    2.70
 -24   2  11    4.40    1.30
 -24   2  11    1.50    2.10
  24  -2 -11    4.60    2.60
  24  -2 -11    1.70    1.70
 -23   3  11   61.59    6.00
 -23   3  11   53.29    2.80
 -23   3  11   59.49    4.80
  23  -3 -11   59.79    5.10
  23  -3 -11   47.40    3.30
 -22   4  11    8.80    3.80
 -22   4  11   10.20    2.90
  22  -4 -11    9.40    3.00
  22  -4 -11   11.80    2.00
 -21   5  11   66.99    5.20
 -21   5  11   62.99    3.20
 -21   5  11   61.79    6.20
  21  -5 -11   57.49    5.40
  21  -5 -11   60.59    3.50
 -20   6  11   31.30    4.20
 -20   6  11   32.80    5.10
 -20   6  11   35.80    2.80
  20  -6 -11   29.00    2.70
  20  -6 -11   25.60    4.40
 -19   7  11  124.39    6.10
 -19   7  11  125.69    7.40
 -19   7  11  126.19    8.50
  19  -7 -11  116.59    7.80
  19  -7 -11  126.39    5.80
 -18   8  11  210.88    9.20
 -18   8  11  218.98   10.40
 -18   8  11  210.28   11.40
 -17   9  11   15.30    2.00
 -17   9  11   13.80    3.60
 -17   9  11   17.70    3.60
 -17   9  11   22.20    3.60
 -17   9  11   19.30    4.20
 -16  10  11    8.50    3.30
 -16  10  11    2.80    1.50
 -16  10  11    1.90    2.30
 -16  10  11    2.50    3.40
 -16  10  11    3.10    2.80
 -15  11  11    1.00    1.40
 -15  11  11    1.50    3.60
 -15  11  11    0.60    2.00
 -15  11  11    0.40    2.60
 -15  11  11    0.00    2.60
 -14  12  11    0.50    3.20
 -14  12  11    5.50    2.40
 -14  12  11    5.50    3.40
 -14  12  11    4.90    3.20
 -14  12  11    6.20    2.20
 -13  13  11    3.60    2.10
 -13  13  11    2.80    3.30
 -13  13  11    3.30    2.10
 -13  13  11    1.30    2.80
 -13  13  11    2.40    3.40
 -12  14  11    1.50    1.80
 -12  14  11    0.80    2.10
 -12  14  11   -1.40    2.70
 -12  14  11    0.00    2.60
 -12  14  11   -5.10    2.50
 -11  15  11   -6.10    2.40
 -11  15  11    2.70    3.70
 -11  15  11   -4.30    2.10
 -11  15  11    3.20    2.00
 -11  15  11    3.50    3.30
 -35  -7  12    2.20    4.00
 -35  -7  12   -1.70    2.00
 -35  -7  12    4.30    3.40
  35   7 -12    3.10    3.60
 -34  -6  12    1.30    2.30
 -34  -6  12    6.50    4.00
 -34  -6  12    4.30    3.40
  34   6 -12    7.10    3.10
  34   6 -12    2.40    3.00
 -33  -5  12    1.30    2.00
 -33  -5  12    2.00    3.40
 -33  -5  12    1.10    3.30
  33   5 -12   -0.50    2.80
  33   5 -12    0.60    2.60
 -32  -4  12   -1.50    1.80
 -32  -4  12    8.70    3.50
 -32  -4  12    0.50    3.10
 -32  -4  12   -2.50    1.70
  32   4 -12    1.60    3.00
  32   4 -12    2.90    2.40
 -31  -3  12   11.30    3.20
 -31  -3  12   10.50    4.10
 -31  -3  12   14.90    4.60
  31   3 -12   13.60    3.30
  31   3 -12    9.20    3.50
  31   3 -12   13.60    2.70
 -30  -2  12    4.50    2.50
 -30  -2  12    5.90    3.20
 -30  -2  12    8.80    3.70
 -30  -2  12    9.00    2.40
  30   2 -12    6.00    2.70
  30   2 -12    8.60    2.10
  30   2 -12    2.80    2.60
 -29  -1  12    1.20    1.60
 -29  -1  12    4.70    3.40
 -29  -1  12    7.00    3.50
 -29  -1  12    5.30    2.50
  29   1 -12    6.30    3.10
  29   1 -12    5.20    1.80
  29   1 -12   -0.10    2.00
 -28   0  12   49.20    4.90
 -28   0  12   50.89    5.90
 -28   0  12   46.40    3.50
 -28   0  12   40.70    5.70
  28   0 -12   49.20    3.80
  28   0 -12   45.20    5.00
  28   0 -12   55.29    3.70
 -27   1  12   -1.90    2.50
 -27   1  12    0.00    1.20
 -27   1  12    2.60    2.30
  27  -1 -12    0.50    2.20
  27  -1 -12    2.90    1.70
 -26   2  12   88.29    7.10
 -26   2  12   77.49    3.90
 -26   2  12   79.19    5.80
  26  -2 -12   67.49    5.80
  26  -2 -12   78.59    4.40
 -25   3  12   21.80    3.90
 -25   3  12   27.60    5.30
  25  -3 -12   34.70    5.80
  25  -3 -12   22.80    2.70
 -24   4  12    1.40    2.00
 -24   4  12   -0.80    2.60
  24  -4 -12    1.90    1.50
  24  -4 -12   -0.30    2.20
 -23   5  12   11.30    4.10
 -23   5  12   17.90    3.40
  23  -5 -12   12.50    2.00
  23  -5 -12   13.70    3.60
 -22   6  12   12.20    2.00
 -22   6  12    5.80    3.50
 -22   6  12    7.30    2.80
  22  -6 -12    2.00    3.10
  22  -6 -12    6.20    1.70
 -21   7  12   -1.20    1.50
 -21   7  12   -0.20    2.90
 -21   7  12    3.30    2.60
  21  -7 -12    0.30    2.70
  21  -7 -12    1.50    1.50
 -20   8  12   35.90    5.30
 -20   8  12   34.00    3.60
 -20   8  12   33.60    5.40
 -19   9  12   26.40    5.30
 -19   9  12   15.30    3.80
 -19   9  12   14.30    3.30
 -18  10  12    1.10    2.60
 -18  10  12   -1.10    2.80
 -18  10  12    1.20    1.20
 -18  10  12   -0.70    2.40
 -18  10  12    1.90    2.40
 -17  11  12   14.60    4.00
 -17  11  12   15.60    3.50
 -17  11  12   20.70    4.60
 -17  11  12   16.20    2.30
 -17  11  12   19.70    4.20
 -16  12  12    4.60    2.50
 -16  12  12    3.60    3.40
 -16  12  12    4.70    3.40
 -16  12  12    1.30    2.90
 -16  12  12    6.20    1.90
 -15  13  12    1.20    2.90
 -15  13  12    0.30    3.00
 -15  13  12   -0.20    1.70
 -15  13  12   -3.10    3.00
 -15  13  12    0.70    2.30
 -14  14  12    1.80    2.20
 -14  14  12    1.10    2.70
 -14  14  12    0.40    2.90
 -14  14  12    0.80    2.20
 -14  14  12   -1.10    3.00
 -36  -6  13   -1.30    3.30
 -36  -6  13    1.30    2.90
 -36  -6  13    5.70    4.20
  36   6 -13    1.60    2.80
 -35  -5  13    5.80    3.80
 -35  -5  13    2.50    3.70
 -35  -5  13   -1.20    2.30
  35   5 -13    0.90    3.30
  35   5 -13    4.20    2.90
 -34  -4  13    2.50    2.20
 -34  -4  13    9.20    4.30
 -34  -4  13    5.30    4.50
 -34  -4  13   -2.30    3.20
  34   4 -13   -1.40    2.40
  34   4 -13   -1.60    2.40
  34   4 -13    3.90    2.20
 -33  -3  13    1.20    2.90
 -33  -3  13   -2.10    3.10
 -33  -3  13    6.10    2.40
 -33  -3  13    7.40    2.80
  33   3 -13    4.20    2.10
  33   3 -13    7.00    3.90
  33   3 -13    6.90    2.90
 -32  -2  13    0.80    2.80
 -32  -2  13   -0.20    2.00
 -32  -2  13   -1.60    2.90
 -32  -2  13    1.70    1.70
  32   2 -13    0.20    2.60
  32   2 -13    5.00    2.00
  32   2 -13    2.40    2.20
 -31  -1  13    3.10    1.90
 -31  -1  13    8.50    4.20
 -31  -1  13    0.30    2.30
 -31  -1  13   -1.50    3.00
  31   1 -13    6.90    3.40
  31   1 -13    2.50    1.80
  31   1 -13    7.20    2.50
 -30   0  13    3.70    3.20
 -30   0  13    0.00    2.10
 -30   0  13    0.50    2.60
 -30   0  13   -0.90    1.20
  30   0 -13    0.40    2.40
  30   0 -13    0.90    1.60
 -29   1  13   13.50    3.60
 -29   1  13   16.20    4.70
 -29   1  13   10.30    2.00
  29  -1 -13   12.60    3.50
  29  -1 -13   19.50    3.00
 -28   2  13   11.90    1.90
 -28   2  13   10.40    3.10
 -28   2  13   12.80    4.10
  28  -2 -13    8.90    2.40
  28  -2 -13    7.60    3.40
 -27   3  13    9.00    3.90
 -27   3  13   10.70    3.20
  27  -3 -13    4.50    3.10
  27  -3 -13   13.80    2.40
 -26   4  13   13.40    4.20
 -26   4  13   16.50    3.40
  26  -4 -13   14.10    3.70
  26  -4 -13   14.70    2.30
 -25   5  13    8.50    4.10
 -25   5  13    6.00    2.80
  25  -5 -13    9.20    3.30
 -24   6  13   27.90    4.20
 -24   6  13   21.80    2.30
 -24   6  13   26.60    5.60
  24  -6 -13   23.70    5.00
  24  -6 -13   22.00    2.40
 -23   7  13   15.80    3.60
 -23   7  13   13.80    2.40
 -23   7  13   13.80    4.50
  23  -7 -13   15.20    4.20
  23  -7 -13    8.80    2.10
 -22   8  13    1.70    2.70
 -22   8  13    2.30    1.90
 -22   8  13    2.80    3.30
 -21   9  13    0.90    2.40
 -21   9  13    4.90    3.50
 -21   9  13    2.90    2.90
 -20  10  13    2.20    2.50
 -20  10  13    0.90    2.70
 -20  10  13   -1.50    2.80
 -20  10  13    1.00    2.70
 -19  11  13    5.90    3.30
 -19  11  13    3.60    3.20
 -19  11  13    3.60    3.60
 -19  11  13   10.60    3.30
 -18  12  13    3.50    1.80
 -18  12  13    3.40    3.20
 -18  12  13    4.20    3.30
 -18  12  13    0.40    2.10
 -18  12  13    7.90    3.90
 -17  13  13    3.10    2.40
 -17  13  13    3.90    3.40
 -17  13  13   -2.30    1.70
 -17  13  13   -0.30    3.40
 -17  13  13    1.00    3.10
 -16  14  13    5.10    3.70
 -16  14  13    5.50    3.30
 -16  14  13    4.00    2.30
 -16  14  13    6.60    3.80
 -16  14  13    9.00    2.80
 -37  -5  14   -1.00    3.20
 -37  -5  14    1.60    4.00
 -37  -5  14   -4.40    1.80
  37   5 -14   -0.70    2.70
  37   5 -14    0.70    2.40
 -36  -4  14    3.30    4.10
 -36  -4  14    4.40    3.00
 -36  -4  14    1.40    3.40
 -36  -4  14    1.10    2.00
  36   4 -14    5.40    2.30
  36   4 -14   -0.40    2.90
  36   4 -14   -0.80    3.10
 -35  -3  14   -0.20    1.80
 -35  -3  14   -2.50    2.90
 -35  -3  14    1.50    2.10
  35   3 -14   -1.40    3.80
  35   3 -14    0.90    2.60
  35   3 -14    2.80    2.00
 -34  -2  14    1.60    3.80
 -34  -2  14   -1.80    1.70
 -34  -2  14    0.90    2.20
 -34  -2  14    1.00    3.30
  34   2 -14    2.10    2.40
  34   2 -14    3.90    3.30
  34   2 -14   -1.00    1.50
 -33  -1  14    3.70    4.20
 -33  -1  14    3.80    3.40
 -33  -1  14    1.80    1.90
 -33  -1  14   -1.10    2.30
  33   1 -14    5.30    2.30
  33   1 -14    6.00    3.20
  33   1 -14    2.40    2.10
 -32   0  14   22.40    5.90
 -32   0  14   18.50    3.90
 -32   0  14   27.90    2.90
 -32   0  14   32.30    6.20
  32   0 -14   28.70    5.40
  32   0 -14   25.50    3.10
 -31   1  14    0.30    3.20
 -31   1  14    0.20    2.40
 -31   1  14    0.20    2.60
 -31   1  14    0.10    1.30
  31  -1 -14    2.00    2.00
  31  -1 -14    1.00    2.50
 -30   2  14   -1.60    2.10
 -30   2  14    2.00    1.20
 -30   2  14   -2.70    2.80
  30  -2 -14    1.90    2.00
  30  -2 -14   -1.40    2.40
 -29   3  14   15.90    4.70
 -29   3  14   15.80    3.80
  29  -3 -14   18.10    2.80
  29  -3 -14    8.90    3.40
 -28   4  14   19.50    4.80
 -28   4  14   25.30    4.50
  28  -4 -14   16.40    4.30
  28  -4 -14   16.00    2.30
 -27   5  14    7.40    2.90
 -27   5  14   12.60    4.10
  27  -5 -14    7.60    3.60
  27  -5 -14    9.80    2.00
 -26   6  14    2.00    2.70
 -26   6  14    0.60    3.10
  26  -6 -14    1.40    1.30
  26  -6 -14    3.50    3.00
 -25   7  14   29.30    2.70
 -25   7  14   29.90    4.70
 -25   7  14   25.20    5.80
  25  -7 -14   28.40    2.80
  25  -7 -14   28.20    5.40
 -24   8  14   -1.50    2.30
 -24   8  14    1.20    3.60
 -24   8  14   -0.50    1.60
  24  -8 -14    3.10    3.20
 -23   9  14    3.50    3.20
 -23   9  14    6.40    2.40
 -23   9  14    6.30    3.90
 -22  10  14    4.40    3.40
 -22  10  14    3.70    2.50
 -22  10  14    3.60    2.60
 -22  10  14    1.40    3.40
 -21  11  14    3.70    2.90
 -21  11  14    8.40    3.10
 -21  11  14   -0.10    3.20
 -21  11  14    3.70    3.20
 -20  12  14    4.70    3.50
 -20  12  14    5.10    3.50
 -20  12  14   -0.40    2.60
 -20  12  14    1.50    2.80
 -19  13  14   -5.00    2.60
 -19  13  14    2.20    2.50
 -19  13  14   -1.80    2.40
 -19  13  14    4.00    4.00
 -19  13  14   -1.30    1.40
 -38  -4  15   -3.20    3.20
  38   4 -15    1.30    2.70
 -37  -3  15   10.90    4.30
 -37  -3  15    1.20    3.80
 -37  -3  15    0.20    1.90
 -37  -3  15    0.60    2.30
  37   3 -15    0.50    2.90
  37   3 -15    4.50    3.70
  37   3 -15    1.90    1.90
 -36  -2  15    2.70    2.10
 -36  -2  15    1.00    3.30
 -36  -2  15    0.20    2.30
 -36  -2  15   -1.60    2.80
  36   2 -15    2.20    2.20
  36   2 -15    0.70    3.00
  36   2 -15    5.00    2.70
 -35  -1  15    1.70    1.80
 -35  -1  15   -0.30    2.20
 -35  -1  15    4.20    3.50
 -35  -1  15    5.50    3.30
  35   1 -15    5.10    3.40
  35   1 -15    2.40    2.10
 -34   0  15    3.70    1.60
 -34   0  15   -4.80    2.80
 -34   0  15    0.10    2.20
 -34   0  15    3.90    3.30
  34   0 -15   -2.90    2.50
  34   0 -15   -0.60    1.70
 -33   1  15   -0.90    3.20
 -33   1  15    4.70    2.90
 -33   1  15   -2.20    1.10
 -33   1  15    0.20    2.90
  33  -1 -15    0.50    2.10
  33  -1 -15   -3.40    2.50
 -32   2  15    2.70    2.80
 -32   2  15    5.20    3.50
 -32   2  15   12.60    4.60
  32  -2 -15    3.70    3.20
  32  -2 -15    4.80    2.30
 -31   3  15    2.20    3.30
 -31   3  15   -0.40    2.50
  31  -3 -15    0.00    2.70
  31  -3 -15    1.50    1.80
 -30   4  15    9.70    4.10
 -30   4  15    1.70    2.70
  30  -4 -15    5.00    1.70
  30  -4 -15    9.70    3.60
 -29   5  15    7.50    4.00
 -29   5  15    6.80    3.00
  29  -5 -15   10.40    4.00
 -28   6  15    7.00    3.00
 -28   6  15    7.50    3.90
  28  -6 -15    4.50    3.70
  28  -6 -15    8.60    1.80
 -27   7  15   -0.90    2.40
 -27   7  15    1.20    2.70
  27  -7 -15    0.10    2.80
  27  -7 -15   -0.80    1.30
 -26   8  15    5.70    3.70
 -26   8  15    2.10    1.80
 -26   8  15    3.10    2.90
  26  -8 -15   -0.20    3.10
 -25   9  15    1.50    3.50
 -25   9  15   -2.00    2.60
 -25   9  15    1.30    1.90
 -24  10  15    3.70    3.80
 -24  10  15   -0.10    2.10
 -24  10  15   -2.90    2.50
 -23  11  15    3.70    3.00
 -23  11  15   -0.60    2.50
 -23  11  15   -3.60    2.80
 -23  11  15    1.40    3.00
 -22  12  15   -2.50    2.70
 -22  12  15   -2.90    3.00
 -22  12  15   -3.00    2.70
 -22  12  15   -3.70    2.80
 -21  13  15   -3.30    2.20
 -21  13  15    1.10    3.70
 -21  13  15   -3.90    3.20
 -21  13  15    2.40    3.30
 -38  -2  16   16.20    5.20
 -38  -2  16   17.70    6.70
 -38  -2  16   15.20    3.00
 -38  -2  16   14.60    5.30
  38   2 -16   19.40    3.60
  38   2 -16   26.90    5.40
 -37  -1  16   -2.20    3.40
 -37  -1  16   -0.30    3.50
 -37  -1  16    0.20    1.50
 -37  -1  16   -3.00    2.40
  37   1 -16    4.60    2.40
  37   1 -16    1.20    3.10
 -36   0  16   50.79    5.70
 -36   0  16   49.99    3.90
 -36   0  16   51.99    6.80
 -36   0  16   56.29    7.70
  36   0 -16   55.79    4.40
  36   0 -16   56.89    7.20
 -35   1  16    3.00    2.60
 -35   1  16    1.90    1.50
 -35   1  16   -2.60    3.00
 -35   1  16    2.80    3.50
  35  -1 -16   -0.40    2.00
  35  -1 -16    5.50    3.90
 -34   2  16   -5.20    2.70
 -34   2  16    3.20    3.30
 -34   2  16   -1.30    2.00
  34  -2 -16    0.90    2.10
  34  -2 -16    1.50    2.70
 -33   3  16    5.90    3.90
 -33   3  16    4.40    3.00
 -33   3  16    1.00    2.40
  33  -3 -16    0.90    3.40
 -32   4  16   -1.60    2.40
 -32   4  16    1.50    3.00
  32  -4 -16   -0.50    3.20
 -31   5  16    0.80    3.50
 -31   5  16    8.20    3.50
  31  -5 -16    9.50    4.00
 -30   6  16   -1.40    2.80
 -30   6  16    2.90    2.90
  30  -6 -16   -0.10    3.00
 -29   7  16   15.40    3.90
 -29   7  16   13.40    4.50
  29  -7 -16   12.60    4.50
 -28   8  16    3.30    2.90
 -28   8  16    2.10    3.70
 -28   8  16    0.90    1.40
  28  -8 -16    5.50    3.50
 -27   9  16    2.80    3.80
 -27   9  16    3.20    1.90
 -27   9  16   -0.10    2.50
 -26  10  16    3.80    2.20
 -26  10  16    0.20    3.40
 -26  10  16    2.50    2.70
 -25  11  16   -0.10    3.60
 -25  11  16   -6.10    2.50
 -25  11  16   -2.10    2.50
 -25  11  16   -2.50    2.10
 -24  12  16    7.20    3.60
 -24  12  16    7.30    3.10
 -24  12  16    7.80    6.40
 -24  12  16    6.20    3.50
 -39  -1  17   -2.20    1.50
 -39  -1  17   -2.90    3.20
  39   1 -17    1.10    2.40
 -38   0  17   -3.30    3.10
 -38   0  17    3.80    3.00
 -38   0  17   -0.90    1.50
 -38   0  17    2.20    4.00
  38   0 -17   -3.70    3.20
  38   0 -17    1.60    2.40
 -37   1  17   19.90    4.90
 -37   1  17   13.10    2.40
 -37   1  17   15.00    5.00
 -37   1  17   11.60    5.20
  37  -1 -17   18.90    5.30
  37  -1 -17   16.30    3.20
 -36   2  17   -4.70    3.30
 -36   2  17    0.00    2.50
 -36   2  17    2.10    3.40
  36  -2 -17   -1.60    3.30
 -35   3  17    0.20    3.10
 -35   3  17    0.80    4.10
  35  -3 -17    1.90    3.40
 -34   4  17   -2.30    2.60
 -34   4  17    5.50    5.50
 -34   4  17    7.40    3.40
  34  -4 -17    3.60    3.50
 -33   5  17   21.70    7.50
 -33   5  17   15.30    4.00
  33  -5 -17   12.10    4.20
 -32   6  17   14.20    3.90
 -32   6  17   13.30    8.30
  32  -6 -17    9.40    4.30
 -31   7  17    6.70    3.40
  31  -7 -17    1.90    3.80
 -30   8  17    0.50    2.70
 -30   8  17    5.70    4.60
  30  -8 -17    6.80    4.30
 -29   9  17    5.00    1.80
 -29   9  17    1.50    2.60
 -29   9  17    5.50    4.20
 -28  10  17   11.40    4.80
 -28  10  17    4.90    3.10
 -28  10  17    9.60    2.40
 -27  11  17    4.30    3.20
 -27  11  17   -4.10    3.00
 -27  11  17    5.30    3.50
 -27  11  17    0.70    2.30
 -39   1  18    2.60    1.60
 -39   1  18    2.90    4.10
  39  -1 -18   -1.70    2.30
 -38   2  18    1.00    3.90
 -38   2  18    8.20    3.40
 -38   2  18    6.40    4.80
  38  -2 -18    7.20    3.70
 -37   3  18   -2.60    3.80
 -37   3  18    5.30    4.30
 -37   3  18   -0.20    2.50
  37  -3 -18    2.60    4.00
 -36   4  18   -1.30    3.20
 -36   4  18    1.10    3.10
 -36   4  18    0.40    2.90
  36  -4 -18    6.30    4.30
 -35   5  18   14.80    5.40
 -35   5  18   11.10    5.30
 -35   5  18    3.60    3.30
  35  -5 -18    8.30    4.30
 -34   6  18    3.50    3.00
 -34   6  18    4.70    4.20
  34  -6 -18    3.70    3.80
 -33   7  18   -1.60    2.90
 -33   7  18   -3.40    3.10
  33  -7 -18    1.80    4.50
 -32   8  18    5.10    2.90
 -32   8  18    2.30    3.90
  32  -8 -18    7.10    4.30
 -31   9  18   -1.60    2.90
 -31   9  18    1.50    4.20
 -30  10  18   -1.10    3.50
 -30  10  18    1.70    2.90
 -38   4  19   36.30    7.60
  38  -4 -19   48.40   11.30
 -37   5  19    0.00    3.90
 -37   5  19    5.70    4.40
  37  -5 -19    1.80    3.60
 -36   6  19   -1.90    3.40
 -36   6  19    1.40    2.80
  36  -6 -19    1.50    3.90
 -35   7  19   -1.20    3.10
  35  -7 -19    4.50    4.60
  31  -9 -23    8.60    2.90
 -31   9  23    1.90    2.30
 -31   9  23    3.80    3.50
 -31   9  23    8.20    3.80
  32  -8 -23    5.50    2.30
 -32   8  23    0.50    3.00
 -32   8  23    0.90    5.00
 -32   8  23   -0.80    2.80
  33  -7 -23    6.50    2.30
  33  -7 -23   -0.60    3.70
 -33   7  23   -4.70    2.80
 -33   7  23    5.40    4.60
 -33   7  23    0.10    3.30
  34  -6 -23    3.70    4.70
  34  -6 -23    5.80    2.20
 -34   6  23    3.20    3.60
 -34   6  23    4.80    3.90
 -34   6  23    2.10    2.90
  35  -5 -23    1.80    4.30
  35  -5 -23    3.00    2.10
 -35   5  23    1.30    4.40
 -35   5  23    6.00    3.10
 -35   5  23   -5.10    2.90
  36  -4 -23   -0.80    1.90
  36  -4 -23    5.10    4.60
 -36   4  23    6.40    4.10
 -36   4  23    4.70    4.00
 -36   4  23    2.00    3.30
  37  -3 -23    5.40    4.10
  37  -3 -23   -1.80    2.40
 -37   3  23    4.70    3.80
 -37   3  23   -1.00    2.60
 -37   3  23    3.70    4.60
  38  -2 -23    6.90    5.30
  38  -2 -23   10.30    7.50
 -38   2  23    5.80    4.60
 -38   2  23   10.00    4.50
  28 -10 -22    8.50    2.70
 -28  10  22    5.30    2.40
 -28  10  22   -2.80    3.90
 -28  10  22   11.10    3.70
 -28  10  22   11.40    3.60
  29  -9 -22    5.70    2.50
 -29   9  22    4.90    3.20
 -29   9  22   -0.80    3.80
 -29   9  22    6.40    3.40
 -29   9  22    1.10    2.20
  30  -8 -22    7.60    2.50
 -30   8  22    4.90    2.20
 -30   8  22    1.90    3.60
 -30   8  22   12.70    4.30
 -30   8  22    1.60    2.90
  31  -7 -22    2.00    2.00
 -31   7  22    0.90    2.90
 -31   7  22   -0.10    2.90
 -31   7  22   -2.70    3.20
  32  -6 -22    5.30    7.70
  32  -6 -22    7.60    2.30
 -32   6  22    4.90    4.10
 -32   6  22    5.50    3.60
 -32   6  22   -6.20    3.00
  33  -5 -22    1.70    2.10
  33  -5 -22    0.00    3.80
 -33   5  22   -2.00    3.50
 -33   5  22    0.20    3.10
 -33   5  22   -2.50    2.80
  34  -4 -22    8.00    2.60
  34  -4 -22    7.00    5.30
 -34   4  22   13.50    4.60
 -34   4  22   13.50    4.80
 -34   4  22   10.40    3.70
  35  -3 -22   10.30    4.00
  35  -3 -22    4.80    2.80
 -35   3  22   -1.20    2.30
 -35   3  22    0.20    3.10
 -35   3  22    3.90    3.80
  36  -2 -22   -0.90    3.40
  36  -2 -22    6.60    3.30
 -36   2  22    6.20    4.00
 -36   2  22    2.40    4.50
 -36   2  22   -0.90    2.70
  37  -1 -22   -1.50    5.10
  37  -1 -22    0.60    3.60
 -37   1  22    0.40    2.50
 -37   1  22   -1.10    3.30
 -37   1  22   -1.20    3.30
  38   0 -22    0.40    3.60
  38   0 -22    2.30    3.10
 -38   0  22    7.80    4.50
 -38   0  22    4.10    3.50
 -38   0  22    9.80    4.10
  39   1 -22   17.50    3.70
 -39  -1  22   16.80    5.90
 -25  11  21   -2.50    2.70
 -25  11  21   11.50    4.60
[truncated: 3,079,367 more chars]
