# Supplementary material for: Photoinduced Electron Transfer Across Phospholipid Bilayers in Anaerobic and Aerobic Atmospheres
Source: Angew Chem Int Ed Engl. 2025 Apr 26;64(22):e202423393. doi: 10.1002/anie.202423393 (PMC12105711; doi:10.1002/anie.202423393)
Supplement: Supplementary file 3 — Supporting‐Information [file ANIE-64-e202423393-s003.zip]

Archive with 8 entries (8 files):
- 1.mp4
- 2.mp4
- 4.mp4
- 6.mp4
- 5.mp4
- 7.mp4
- 8.mp4
- 3.mp4
